# Supplementary material for: Label–free quantitative urinary proteomics for non-invasive biomarker discovery in endometrial cancer
Source: Front Med (Lausanne). 2026 Apr 9;13:1759839. doi: 10.3389/fmed.2026.1759839 (PMC13102663; doi:10.3389/fmed.2026.1759839)
Supplement: Supplementary Table S3 — List of significantly differentially expressed urinary proteins (DEPs) identified via LC-MS/MS, illustrating abundance changes between the endometrial cancer (EC) and control groups. [file Table_3.xlsx]

## Sheet: Sheet1
Protein FDR Confidence: Combined	Accession	Description	MW [kDa]	calc. pI	Abundance Ratio: (ENDOMETRIAL CANCER) / (CONTROL)	UP/DOWN	Abundance Ratio P-Value: (ENDOMETRIAL CANCER) / (CONTROL)	Abundance: F1: Sample, CONTROL, C1	Abundance: F2: Sample, CONTROL, C2	Abundance: F3: Sample, CONTROL, C3	Abundance: F4: Sample, CONTROL, C4	Abundance: F5: Sample, CONTROL, C5	Abundance: F6: Sample, CONTROL, C6	Abundance: F7: Sample, CONTROL, C7	Abundance: F8: Sample, CONTROL, C8	Abundance: F9: Sample, CONTROL, C9	Abundance: F10: Sample, CONTROL, C10	Abundance: F11: Sample, CONTROL, C11	Abundance: F12: Sample, CONTROL, C12	Abundance: F13: Sample, CONTROL, C13	Abundance: F14: Sample, CONTROL, C14	Abundance: F15: Sample, CONTROL, C15	Abundance: F16: Sample, CONTROL, C16	Abundance: F17: Sample, CONTROL, C17	Abundance: F18: Sample, CONTROL, C18	Abundance: F19: Sample, CONTROL, C19	Abundance: F20: Sample, CONTROL, C20	Abundance: F21: Sample, ENDOMETRIAL CANCER, EC1	Abundance: F22: Sample, ENDOMETRIAL CANCER, EC2	Abundance: F23: Sample, ENDOMETRIAL CANCER, EC3	Abundance: F24: Sample, ENDOMETRIAL CANCER, EC4	Abundance: F25: Sample, ENDOMETRIAL CANCER, EC5	Abundance: F26: Sample, ENDOMETRIAL CANCER, EC6	Abundance: F27: Sample, ENDOMETRIAL CANCER, EC7	Abundance: F28: Sample, ENDOMETRIAL CANCER, EC8	Abundance: F29: Sample, ENDOMETRIAL CANCER, EC9	Abundance: F30: Sample, ENDOMETRIAL CANCER, EC10	Abundance: F31: Sample, ENDOMETRIAL CANCER, EC11	Abundance: F32: Sample, ENDOMETRIAL CANCER, EC12	Abundance: F33: Sample, ENDOMETRIAL CANCER, EC13	Abundance: F34: Sample, ENDOMETRIAL CANCER, EC14	Abundance: F35: Sample, ENDOMETRIAL CANCER, EC15	Abundance: F36: Sample, ENDOMETRIAL CANCER, EC16	Abundance: F37: Sample, ENDOMETRIAL CANCER, EC17	Abundance: F38: Sample, ENDOMETRIAL CANCER, EC18	Abundance: F39: Sample, ENDOMETRIAL CANCER, EC19	Abundance: F40: Sample, ENDOMETRIAL CANCER, EC20
High	Q08ET2	Sialic acid-binding Ig-like lectin 14 OS=Homo sapiens OX=9606 GN=SIGLEC14 PE=1 SV=1	43.9	7.96	3.613	UP	0.000113666	1.13917e+06	401117	25869.5	1.16005e+06	4.49347e+06	1.21496e+06	335032	8.87705e+06	6.05126e+06	3.54916e+07	190810	803572	1.01427e+06	818865	439795	604438	17481746	1.57245e+07	1.00747e+06		53809.5	8.09419e+07	1.43678e+07	424697	7095.87	1.48108e+06	836558		9720884	3.65799e+06	1.31566e+08	3.17282e+07	2.18162e+06	2.32136e+06	4.08936e+07	5.64922e+06	2.63097e+06	1.42986e+07	8.89797e+07	6.25372e+07
High	P60033	CD81 antigen OS=Homo sapiens OX=9606 GN=CD81 PE=1 SV=1	25.8	5.29	6.394	UP	0.000150151	729929		149562	140792						190206	842633		1.0416e+06			1.48436e+06		748245		1.65188e+06			191038	800689			2.34372e+06				1.88344e+06				6.83914e+06	2.98874e+06	401602		2.44194e+06	11866461
High	P02008	Hemoglobin subunit zeta OS=Homo sapiens OX=9606 GN=HBZ PE=1 SV=2	15.6	8.21	4.246	UP	0.000150943									959618	1.70433e+06					843851	286047																	3.82123e+06
High	P01782	Immunoglobulin heavy variable 3-9 OS=Homo sapiens OX=9606 GN=IGHV3-9 PE=1 SV=2	12.9	7.08	2.827	UP	0.000164959	1.04106e+07	3.17658e+06	1.2074e+07	3.48084e+07	7.55262e+07	6.38269e+07	7.51903e+06	2.90885e+07	4.77814e+07	1.27823e+07	4.96757e+06	1.2922e+07	8.11302e+06	1.02077e+07	2.24852e+07	4.45258e+07	1.57893e+07	9.39991e+06	8.99983e+06	6.14262e+06	854577	3.95691e+07	2.59652e+07	5.5016e+07	441504	8.41035e+07	9.93031e+07	8.83149e+07	9.68831e+06	2.21672e+06	1.15842e+08	5.18674e+07	1.73932e+07	1.51429e+07	1.87144e+08	3.23472e+07	5.66405e+07	2.49529e+07	1.09828e+08	1.27983e+08
High	O43491	Band 4.1-like protein 2 OS=Homo sapiens OX=9606 GN=EPB41L2 PE=1 SV=1	112.5	5.44	4.16	UP	0.000223172			225935			461163		108642		645199									986340	1274763										42323.6						3.9339e+06			4.28018e+06
High	P59665	Neutrophil defensin 1 OS=Homo sapiens OX=9606 GN=DEFA1 PE=1 SV=1	10.2	6.99	2.872	UP	0.000270903	1.7288e+06	9361326	5.48154e+07	8.0307e+06	1.95421e+07	1.71158e+07	3.12364e+06	2.77935e+07	8.21607e+07	1.50744e+07	4.09358e+06	1.282e+07	9.05092e+06	1.55005e+07	2.07896e+07	6.47905e+07	5.9804e+06	7.88907e+06	1.86838e+07	3.37096e+07	9.07942e+06	2.79212e+07	5.76059e+07	1.21403e+08	837529	9.65464e+07	2.10949e+07	3.54339e+07	5.47109e+07	1.02528e+06	1.27709e+08	1.61312e+08	9.10881e+07	5.50043e+07	7.37815e+07	9.24778e+06	2.47999e+08	5.97289e+07	1.73781e+08	1.79367e+08
High	Q15942	Zyxin OS=Homo sapiens OX=9606 GN=ZYX PE=1 SV=1	61.2	6.67	7.71	UP	0.00027371						536129					272756	172399	110191	177108																		1.36546e+06
High	Q9NR34	Mannosyl-oligosaccharide 1,2-alpha-mannosidase IC OS=Homo sapiens OX=9606 GN=MAN1C1 PE=1 SV=1	70.9	7.46	9.653	UP	0.000278727	36443.3			1.53058e+06	785988		34486.6								53870.9						332909		3.4987e+06	4905844		7.83596e+06	139664	12168.3	34648.7		652537	2.36089e+06	667498	1.93817e+06	522568		1124030
High	Q00577	Transcriptional activator protein Pur-alpha OS=Homo sapiens OX=9606 GN=PURA PE=1 SV=2	34.9	6.44	-5.61798	DOWN	0.000284826				2.1256e+06	5.10353e+06		800797						16257196									330682	393184		6493.28	379594		590078	1528460	1.78463e+06			267493	1131463		2.70655e+06			26277156	909894
High	O95831	Apoptosis-inducing factor 1, mitochondrial OS=Homo sapiens OX=9606 GN=AIFM1 PE=1 SV=1	66.9	8.95	7.842	UP	0.000323963	90154.7																			198641																	1.04946e+06
High	Q13442	28 kDa heat- and acid-stable phosphoprotein OS=Homo sapiens OX=9606 GN=PDAP1 PE=1 SV=1	20.6	8.87	5.082	UP	0.000327078						762972	217052														596441	894543	3.07387e+06	917468			23975190		1.47986e+06	245799	4.28237e+06	1.50286e+06	49451996		4.4137e+06	2.8723e+06	3.5109e+06
High	A0A0C4DH30	Probable non-functional immunoglobulin heavy variable 3-16 OS=Homo sapiens OX=9606 GN=IGHV3-16 PE=1 SV=1	13.1	9.73	4.622	UP	0.000331355		298298			796599			747839						7.43041e+06		526277		255940	517606	576683							5.803e+06	323011								5.43692e+06			1.81603e+06
High	P22304	Iduronate 2-sulfatase OS=Homo sapiens OX=9606 GN=IDS PE=1 SV=1	61.8	5.45	-4	DOWN	0.000331587	1.75501e+06	1.63463e+06	1.55437e+06	3.69523e+06	1868159	1.44235e+07	6.97771e+06	8.0077e+06	3.53147e+07	1.19688e+07	1.12686e+07	9.25887e+06	9.72039e+06	1.05485e+07	2.18639e+07	1.75321e+06	1.07849e+07	2.00969e+06	6.75954e+06	5.23187e+06	139381	581449	894188	160941	71808.6	1.13371e+06			758978		1.89967e+06	2.22418e+06	212852	245427	1.75012e+06	922626	1.62548e+06	363823	977283	124451
High	Q9NPY3	Complement component C1q receptor OS=Homo sapiens OX=9606 GN=CD93 PE=1 SV=3	68.5	5.44	3.269	UP	0.000336137	1.59255e+06	84227.8		4.14786e+06	3.5908e+06	340962	459612	6.46934e+06	5.96142e+06	8.83528e+06	190174	2.60567e+06	1.32776e+06	2.08901e+06	1.18252e+06	810893	8.17578e+06		4374839			4.64693e+06	531813	1.00903e+06	7164.66	821590	1.33782e+07		4.97032e+06	1.29119e+06	7080439	7.93932e+06	498124	767557	17441686	1.34151e+07	4.76355e+06	9.63057e+06	2.93146e+07	3.53694e+07
High	P10109	Adrenodoxin, mitochondrial OS=Homo sapiens OX=9606 GN=FDX1 PE=1 SV=1	19.4	5.83	-4.31034	DOWN	0.000367167	8.1829e+06	712261	2.11977e+06	3.20977e+07	8.83091e+07	6.67105e+06	2.11155e+06	6.96979e+06	1.65595e+07	2.7619e+07	6.65832e+06	1.06214e+06	1.05378e+06	342565	498837	2.98863e+06	5.86868e+06	3.38517e+06	2.49794e+07	2.71854e+07	102823	94046.5	1.20466e+06	1.62049e+06	20399.8	157997	3.52485e+06	417507	916484	1.08452e+06	2.57476e+06	4.67666e+06	1.01991e+06	4.44764e+06	1.6794e+06	5.16435e+06	7232305	971481	4.16294e+06	298703
High	Q9Y3I1	F-box only protein 7 OS=Homo sapiens OX=9606 GN=FBXO7 PE=1 SV=1	58.5	6.55	4.504	UP	0.000396289		560277	284043							1.82176e+06	868532		222672	155182	1.55238e+06		692173																							3.11754e+06
High	Q6DKI2	Galectin-9C OS=Homo sapiens OX=9606 GN=LGALS9C PE=1 SV=2	39.6	9.19	-4.08163	DOWN	0.000420378				4.03487e+06				2.66699e+06	9197624	1.40941e+06	21108650		1.30936e+07				22013283	1.6599e+07	804788	13254074	16667.4		370057	1.22934e+06	220746	325284	3.30302e+06	5.96719e+06	582119		1.89875e+06				9900167		558673	3952994	430642	1.94382e+06
High	P80748	Immunoglobulin lambda variable 3-21 OS=Homo sapiens OX=9606 GN=IGLV3-21 PE=1 SV=2	12.4	5.29	2.725	UP	0.000448106	1.90971e+06	2.15434e+06		5.72103e+07	20489516	1.98233e+07	5.71099e+06	3.27015e+06	6.48569e+06	543709	13902617	5.33142e+06	1.45715e+07	1.46271e+07	2.8691e+06	2.49337e+06	2.75325e+06	6.08951e+06	1.94832e+06	8.72105e+06		5.46623e+06	7.91996e+06	7871099		8.69296e+06	1.29268e+07	5833121		2.56202e+06	3.53202e+07	1.24782e+07	1.6442e+07		1.9746e+07	4.17622e+07	4.21181e+07	17059995	58072981	2.17574e+07
High	P15086	Carboxypeptidase B OS=Homo sapiens OX=9606 GN=CPB1 PE=1 SV=4	47.3	6.61	5.675	UP	0.000472183	102752		300257	922256		445346	1149724		445574	1.12065e+06							230231			915073										508030						2.57808e+06			6.52469e+06
High	P21802	Fibroblast growth factor receptor 2 OS=Homo sapiens OX=9606 GN=FGFR2 PE=1 SV=1	92	5.88	-3.96825	DOWN	0.000494383	1.25193e+07	2.55349e+06	1.16484e+06	4.58622e+06	15935380	3.75447e+07	1.0212e+07	2.08333e+07	2.93213e+07	2.97251e+07	2.21985e+07	1.27782e+07	1.69741e+07	1.9173e+07	771401	5.12459e+07	1.35665e+07	1.82289e+07	1.8451e+07	3.13684e+07	307968	1.47109e+06	1.26017e+06	765569	47083	1.70647e+06	6.89605e+06	505164192	4.91549e+06	2.21795e+06	3.58511e+06	6.68677e+06	2.65555e+06	1.15576e+07	6.73461e+06	1.01169e+07	33569178	3.12011e+06	9.56617e+06	1.25501e+07
High	P04843	Dolichyl-diphosphooligosaccharide--protein glycosyltransferase subunit 1 OS=Homo sapiens OX=9606 GN=RPN1 PE=1 SV=1	68.5	6.38	-7.19424	DOWN	0.000541803				714185						2206594		3.39633e+06					2467934			43223988			126104				469071			224438	6.08025e+06
High	A0A0G2JS06	Immunoglobulin lambda variable 5-39 OS=Homo sapiens OX=9606 GN=IGLV5-39 PE=3 SV=1	13.4	8.63	2.545	UP	0.000567331	12405084			19974026	60023684	16526995	3.65798e+06	22201614	46330932	67147056	15148908	13502009	15530072	14635923		13752607	11082380	9358598	21134922	37655960		14419334					32959470	35269544	35415644	5.17718e+06	92746440	79379304			123563208	58712356		39237388	708213632	35651976
High	P51161	Gastrotropin OS=Homo sapiens OX=9606 GN=FABP6 PE=1 SV=2	14.4	6.8	3.729	UP	0.000623639	50460.6	558450	1.31786e+06		605557	599068	710843			139875	51759.7	787026		1.17426e+06	124397	97048.8	417760		1.13663e+06	980794	127722	43386.1	3.74406e+06	6.23427e+06	88960.6	8.89302e+06	413726	3.97916e+06	1.29276e+06	399033	1.30899e+06	5075479	4.10946e+06	8.25046e+06	5.9119e+06	9.76206e+06	1.78944e+07	287764	7.74968e+07	272800
High	Q9Y4K3	TNF receptor-associated factor 6 OS=Homo sapiens OX=9606 GN=TRAF6 PE=1 SV=1	59.5	6.44	-5.40541	DOWN	0.000643417	1.52781e+07	884188	1.06294e+06	6.25787e+06	63745901	1.01421e+07	3099732	1.46582e+06	2.07123e+06	1.5669e+06				2.33839e+06			4.42217e+06	2.26966e+06	6.01544e+07	1.61423e+07	122049			826759	3819.46	459334		317840	2605055		817634		931738		687226	618524	22814421	419651	4172432
High	P80365	11-beta-hydroxysteroid dehydrogenase type 2 OS=Homo sapiens OX=9606 GN=HSD11B2 PE=1 SV=2	44.1	9.28	-5.58659	DOWN	0.000668384				4.92884e+06	2706146														667258			110857			15902.6				612985				1.68656e+06						1.65093e+06
High	Q66K66	Transmembrane protein 198 OS=Homo sapiens OX=9606 GN=TMEM198 PE=1 SV=1	39.4	9.92	2.404	UP	0.000812836	2.4282e+07	5.48048e+06	3.28829e+07	7.90351e+06	6.85159e+07	7.99164e+06	1.57965e+07	1.18477e+07	3.73119e+07	1.70653e+07	4.45503e+06	8.3432e+06	1.40741e+07	1.25613e+07	1.70661e+07	1.24803e+08	7.44932e+06	1.60149e+07	4.97764e+06	8.00601e+06	5.29425e+06	1.02476e+07	2.58789e+07	2.44356e+07	286220	2.66539e+07	1.39465e+08	1.5115e+07	1.33665e+07	8.41932e+06	6.12057e+07	4.87764e+07	2.61677e+07	5.52546e+07	6.53948e+07	8.76862e+07	8.00309e+07	4.87014e+07	3.06188e+08	1.91957e+08
High	P19957	Elafin OS=Homo sapiens OX=9606 GN=PI3 PE=1 SV=3	12.3	8.82	-5.91716	DOWN	0.00088355	156773		40093.3		1.17841e+07	9.9466e+07	1.23589e+07		587211		212543				1.39033e+06		9.45807e+06	8.998e+06	495721		1.25367e+06		1.28008e+06	1.3675e+06			1.38868e+06	2.35542e+06		784112	950435	1.9953e+06	1.63523e+06			2.97798e+06	5.34932e+06	6.70393e+06	3.80308e+06	1.22228e+07
High	Q03167	Transforming growth factor beta receptor type 3 OS=Homo sapiens OX=9606 GN=TGFBR3 PE=1 SV=3	93.4	5.71	-10	DOWN	0.00091997						139586	5.65547e+06						204219			620533			319506	36639.5		13656.8													135553					21038
High	P07288	Prostate-specific antigen OS=Homo sapiens OX=9606 GN=KLK3 PE=1 SV=2	28.7	7.68	-5.31915	DOWN	0.000985174	5.87255e+06				1.52433e+06																								444006									462238
High	Q5R3I4	Tetratricopeptide repeat protein 38 OS=Homo sapiens OX=9606 GN=TTC38 PE=1 SV=1	52.8	5.99	-4.03226	DOWN	0.00105095	7.60555e+06	5.56965e+06	126781		22312170	14563856	5.20712e+06	5.51899e+06	6.43479e+06	1.27762e+07	820554	185137	5.44114e+06	302995	2.02145e+06	7.71256e+06	3.74636e+06	3.96095e+06	8316929	16160228	27983.1	1.0489e+06	439865	333374	9428.37		1.83021e+06		904483	1.4861e+06	3.19851e+06	2.70006e+06			7474370	7.20628e+06	1.6185e+06	656903	7.11097e+06	9.10879e+06
High	P35232	Prohibitin 1 OS=Homo sapiens OX=9606 GN=PHB1 PE=1 SV=1	29.8	5.76	-7.5188	DOWN	0.00119873	294536	4359829		2.88307e+06		502431	251381	290334	350080	538735					418993	614006	529824				70406.6
High	P01911	HLA class II histocompatibility antigen, DRB1 beta chain OS=Homo sapiens OX=9606 GN=HLA-DRB1 PE=1 SV=2	29.9	7.74	2.857	UP	0.00135084	3.08759e+06	10464487	8869234		30507934	1.2121e+06	2.11417e+06	724160	1.45947e+06			775091	324165	377719	3.35545e+07	740073	2.54515e+06	182517	1.612e+06	4.64812e+06	2.87954e+06	724361	7.04831e+06	2.829e+06	177336	9808590	1.86909e+06	13551875	1.09702e+06	932421	2.3672e+07	3.4333e+06	5586289	6587065	3.26785e+06	3.99927e+06	2.78365e+07	8.26577e+06	23248452	3.7473e+07
High	Q13291	Signaling lymphocytic activation molecule OS=Homo sapiens OX=9606 GN=SLAMF1 PE=1 SV=1	37.2	8.46	5.244	UP	0.00137414							418934																													2196742
High	Q7Z6A9	B- and T-lymphocyte attenuator OS=Homo sapiens OX=9606 GN=BTLA PE=1 SV=3	32.8	6.52	5.213	UP	0.00140556		208396		2.45757e+06											295884				711177								2391163
High	Q9NZU1	Leucine-rich repeat transmembrane protein FLRT1 OS=Homo sapiens OX=9606 GN=FLRT1 PE=1 SV=4	74	6.44	-5.74713	DOWN	0.00148364	5.06856e+06		355080	5.50128e+06	1.1644e+06	1.1899e+06	1.21441e+06	332421			73775.3		2.71517e+06	2.64115e+06		599299	77458.3	82502.8	735041	954924		252913	318394		9571.71	413852			658971				1.00199e+06	756776		769437	1.69295e+06
High	P53999	Activated RNA polymerase II transcriptional coactivator p15 OS=Homo sapiens OX=9606 GN=SUB1 PE=1 SV=3	14.4	9.6	3.651	UP	0.00160512	788895	169055		398216	994908	3.11137e+06	768244	675843			540996	1.89537e+06	835254	1.94654e+06		3966159	880415	701240			13237.2		2158236			257898		6.4796e+06	846115	3.14984e+06	91023.9		1.35538e+07	7928456		7.14198e+06				5.50472e+06
High	Q00169	Phosphatidylinositol transfer protein alpha isoform OS=Homo sapiens OX=9606 GN=PITPNA PE=1 SV=2	31.8	6.55	5.619	UP	0.00176544			55365.7			151255				221331		348176	469906	587413		17146684	243194		100432	49404.3	485615		590467			253942	1188703	2.58609e+06	797889				5.50592e+06	1.21998e+06	3.1443e+06		3.30056e+06
High	P68400	Casein kinase II subunit alpha OS=Homo sapiens OX=9606 GN=CSNK2A1 PE=1 SV=1	45.1	7.74	5.173	UP	0.00183515	331844	281293	132830					481506			343454		308088	274050		197048	2.12985e+06			495636			532992		10893	6420843			386410	373556	2479044	215748400			1.39049e+06	2.57587e+06		6.86786e+06		7556740
High	P02794	Ferritin heavy chain OS=Homo sapiens OX=9606 GN=FTH1 PE=1 SV=2	21.2	5.55	2.322	UP	0.00188194	2.30108e+06	1.08388e+07	2.02177e+06	6.85014e+06	2.408e+06	9.84888e+06	6.71019e+06	2.60471e+06	4.82551e+06	4.21995e+06	9.09895e+06	5.28126e+06	7.30296e+06	4.81226e+06	4.1094e+06	2.33693e+06	1.76969e+07	9.37206e+06	6.49415e+06	4.25098e+06	1.71567e+06	5.25664e+06	2.12754e+07	7.345e+06	111860	3.04027e+07	2.66844e+06	1.53144e+07	8.36782e+06	1.18502e+06	9.83222e+06	1.5963e+07	9.12178e+06	1.9171e+07	3.83606e+07	4.32711e+07	5.67563e+07	3.27136e+07	1.6092e+07	4.8898e+07
High	Q96EK6	Glucosamine 6-phosphate N-acetyltransferase OS=Homo sapiens OX=9606 GN=GNPNAT1 PE=1 SV=1	20.7	7.99	-5.98802	DOWN	0.00201062					610771	1.43222e+06	1.48759e+06							201782																						156460
High	Q9BW30	Tubulin polymerization-promoting protein family member 3 OS=Homo sapiens OX=9606 GN=TPPP3 PE=1 SV=1	19	9.13	-5.61798	DOWN	0.00229631						7.4321e+06	1.67889e+06	602203			866971					205643					139922		400160		2679.71	533645
High	Q14677	Clathrin interactor 1 OS=Homo sapiens OX=9606 GN=CLINT1 PE=1 SV=1	68.2	6.42	-6.21118	DOWN	0.00241484						592384	922740			39384.5																			95319
High	Q13113	PDZK1-interacting protein 1 OS=Homo sapiens OX=9606 GN=PDZK1IP1 PE=1 SV=1	12.2	4.83	3.327	UP	0.00243355	1.39337e+06	270819		2.39522e+06	1.34529e+07	3.208e+06	1.01724e+06	769642		1.99492e+06	223473	322890	257156		115716	1.53742e+06	443522	530188	2.8592e+06	1.43409e+06	26416.7	1.30143e+06			3599.27		3.37837e+06	323906	4.73756e+06	263498	4.93534e+06	2.03223e+07	2.15083e+06	1.70109e+06	3.86187e+06	14339756	21715767	7.56714e+06	3.29252e+06	529759
High	Q86V48	Leucine zipper protein 1 OS=Homo sapiens OX=9606 GN=LUZP1 PE=1 SV=2	120.2	8.5	7.048	UP	0.00248152			82449												77995.6									565163									511959	600271
High	Q5SSJ5	Heterochromatin protein 1-binding protein 3 OS=Homo sapiens OX=9606 GN=HP1BP3 PE=1 SV=1	61.2	9.67	-5.52486	DOWN	0.00253015					8301004	2.01374e+06				1514651					664088						30953.6								1.0461e+06	216607					432197	1.26926e+06
High	P01703	Immunoglobulin lambda variable 1-40 OS=Homo sapiens OX=9606 GN=IGLV1-40 PE=1 SV=2	12.3	5.74	2.311	UP	0.0026534	3.03296e+07	1.51814e+07	1.20574e+07	3.79578e+07	1.44646e+08	2.45084e+07	1.1774e+07	1.52236e+07	1.7388e+07	3.35318e+07	9.94771e+06	1.45182e+07	1.05726e+07	1.70809e+07	7.60492e+06	7.74733e+06	2.35339e+07	3.43523e+07	2.25812e+07	5.29073e+07	9.12616e+06	3.0911e+07	8.68144e+07	9.35211e+07	80355.1	4.31335e+07	6.33193e+07	3.71955e+07	25428127	1.61225e+07	1.01142e+08	7.2761e+07	2.80014e+07	2.52062e+07	93577819	6.34237e+07	1.65519e+08	1.19466e+07	4.97871e+08	3.77443e+08
High	P06734	Low affinity immunoglobulin epsilon Fc receptor OS=Homo sapiens OX=9606 GN=FCER2 PE=1 SV=1	36.4	5.57	-3.58423	DOWN	0.00273672	2.90493e+06	2.04127e+07	518734	2.45739e+06	4301809	1.55759e+07	1.56646e+07	2.45856e+06	1.0273e+07	3.74394e+06	2.81134e+06	4.64792e+06	5.84596e+06	6.42876e+06	2.72076e+06	3.20698e+06	1.14134e+07	9.1377e+06	5.91442e+06	2.09938e+07	197214	1.2512e+06	4.97657e+06	2.73196e+06	27313.9	1.54874e+06	276335	1.54086e+06	6.17022e+06	1.21499e+06	613476	5143151	1.06006e+07	4.27963e+06	6.74526e+06	257268	2.34402e+06			2.0495e+06
High	P62906	Large ribosomal subunit protein uL1 OS=Homo sapiens OX=9606 GN=RPL10A PE=1 SV=2	24.8	9.94	-4.08163	DOWN	0.00287572	750634		757393	7107765		8.71248e+06	3.21204e+06	3.12343e+06	9723515	6434117	1.80191e+06	1.12667e+06	5133960	3.05165e+06			3.14929e+06	5152807	8471031	36054264	46781.5	57906.3		226843			1.02775e+06	2.11166e+06	242548						2224000	527892
High	P98161	Polycystin-1 OS=Homo sapiens OX=9606 GN=PKD1 PE=1 SV=3	462.2	6.73	-4.16667	DOWN	0.00298237	1.98872e+06	2.73981e+06		3.54114e+06	5063831	2.15179e+07	1.1994e+07	2.0104e+06		6.3071e+06	799267	3.56897e+06	2.58459e+06	2.9853e+06			5.31635e+06	3.85395e+06	951807	1.63738e+06		275924		1.29616e+06			230653		914809	1.84291e+06		886795								554865
High	P04196	Histidine-rich glycoprotein OS=Homo sapiens OX=9606 GN=HRG PE=1 SV=1	59.5	7.5	2.275	UP	0.00308186	8.70263e+07	8.95297e+07	1.39488e+08	1.18249e+08	1.35535e+08	8.08604e+07	3.14355e+08	2.55392e+08	4.04852e+08	7.08363e+08	1.12488e+08	8.0142e+07	7.83559e+07	5.55316e+07	2.43605e+08	4.1606e+08	3.02094e+08	2.02182e+08	9.83461e+07	1.66581e+08	1.36871e+08	2.93034e+08	1.40142e+09	7.99437e+08	5.54287e+06	1.47269e+09	8.55578e+07	1.11752e+09	2.63859e+08	9.66732e+07	1.44496e+09	1.84688e+09	1.12042e+09	7.36538e+08	1.5424e+09	1.14501e+09	2.28161e+09	8.7919e+08	2.51009e+09	4.86749e+08
High	P09601	Heme oxygenase 1 OS=Homo sapiens OX=9606 GN=HMOX1 PE=1 SV=1	32.8	8.25	-5.74713	DOWN	0.00308616					576663	921214	1.27266e+06		450875	798630	955832	260412	355858			862882				7.21735e+06											144362
High	Q8TCZ2	CD99 antigen-like protein 2 OS=Homo sapiens OX=9606 GN=CD99L2 PE=1 SV=1	28	5.14	-5.10204	DOWN	0.00322969	202047	935306				2366859	2.30734e+06	249254			261532	385195	244040	100245			129392	49547.5	2.53342e+07	4.4515e+07	150063		1.52086e+06												1.3962e+06	1.08767e+06			2.19619e+06
High	P02810	Salivary acidic proline-rich phosphoprotein 1/2 OS=Homo sapiens OX=9606 GN=PRH1 PE=1 SV=3	17	4.96	2.517	UP	0.0034429											815660					60164	5.04999e+06	7.68948e+06																		2.6244e+06			9.94596e+06
High	Q5T0Z8	Uncharacterized protein C6orf132 OS=Homo sapiens OX=9606 GN=C6orf132 PE=1 SV=4	124	9.45	3.423	UP	0.00354091	1.99803e+06	1.26221e+06	115547			3.37897e+06	743660	2.67176e+06	527969	4680299				3.0084e+06		358924	8.20465e+06	827558	6.80205e+06	677059						3.50083e+06		1.24184e+06
High	P00367	Glutamate dehydrogenase 1, mitochondrial OS=Homo sapiens OX=9606 GN=GLUD1 PE=1 SV=2	61.4	7.8	-4.69484	DOWN	0.0039536	1.58839e+06	296903		7256387	5.11934e+06	2.35109e+07	11312151	2.55612e+06	1.0251e+07	3.65789e+06	7.77043e+06	1.50546e+06	1946447	1.17009e+06	838440	1.46804e+06	443390	1.51415e+06	5.48958e+06	5.03767e+06		725050		56072.8					33201.3	930752	334943				221979				765833
High	P40306	Proteasome subunit beta type-10 OS=Homo sapiens OX=9606 GN=PSMB10 PE=1 SV=1	28.9	7.81	5.351	UP	0.00426495	16385.2	210468	43435.8	359975		634864	1.51645e+06	74539		55082.1		330955	669575		118261		105739	117859					2262255	538804			49300.9	121771					3836446	2.42843e+06	309469		5406178
High	P26572	Alpha-1,3-mannosyl-glycoprotein 2-beta-N-acetylglucosaminyltransferase OS=Homo sapiens OX=9606 GN=MGAT1 PE=1 SV=2	50.8	9.16	-3.81679	DOWN	0.00488934					6.19279e+06	3098728	658104		7095516			3.78965e+06	2.33639e+06	3.29521e+06					3626639			1.88288e+06						643437	285139	56394.7		11941329			926870				978388
High	Q13094	Lymphocyte cytosolic protein 2 OS=Homo sapiens OX=9606 GN=LCP2 PE=1 SV=1	60.2	6.27	2.185	UP	0.00506553	1.44532e+06	343347	2.39649e+06	6.59415e+06	67128314	3.83278e+06	1.06142e+06	5.78495e+06	2.27069e+07	9.87455e+06	1.25133e+07	4.22007e+06	5.29699e+06	3.81177e+06	2.48215e+06	6.58208e+06	3.68914e+06	6.52866e+06	1.31477e+07	4.29913e+07	5.09093e+06	7.42741e+06	4.54195e+06	9.13213e+06	164470	1.07172e+07	1.14453e+07	6.77203e+06	1.03095e+07	1.43765e+06	9.82006e+07	1.99185e+07	1.35126e+07	1.3847e+07	29016757	1.84688e+07	20279039	1.78215e+07	5.7147e+07	2.83423e+07
High	P01706	Immunoglobulin lambda variable 2-11 OS=Homo sapiens OX=9606 GN=IGLV2-11 PE=1 SV=2	12.6	7.24	2.103	UP	0.00510099	7.76038e+06	2.4553e+06	2.08011e+07	6.41004e+07	4.21998e+07	2.03214e+07	1.36785e+07	5.84777e+07	129714444	1.13129e+07	1.04023e+07	1.00259e+07	1.22388e+07	17022240	873194	5.85292e+07	3.35161e+07	3.19976e+07	1.46137e+07	4.20869e+07	2.75314e+07	8.34919e+06	2.93835e+07	2.81779e+07	1.16511e+06	6.72128e+07	3.22699e+07	6.11476e+07	1.84041e+07	8.18099e+06	5.81955e+07	8.71512e+07	7.60114e+07	6.56665e+07	2.0582e+07	6.4284e+07	8.68102e+08	2.00141e+07	3.38209e+08	89517232
High	Q16563	Synaptophysin-like protein 1 OS=Homo sapiens OX=9606 GN=SYPL1 PE=1 SV=1	28.5	8.43	2.436	UP	0.00533869	1.35545e+06	44762.6	764559	2.1941e+06	3041202	2.11237e+06	1.63558e+06	1.08443e+07	1.82638e+07	23098711	1.7484e+06	1.69094e+06	2.67886e+06	2.49953e+06	1.13323e+06	1.80345e+06	7.08275e+06	9.11019e+06	2976930	2.68136e+06	89544.2	2.26505e+07	3.27881e+06	4.19733e+06		1.68756e+06	1.93525e+06	4.10198e+06	8.55777e+06	1.45659e+06	7.32675e+07	6.5008e+07	486383	3647342	8.3697e+07	8.68229e+06	4462257	1.03944e+07	2.65222e+07	5.17322e+07
High	Q9BYJ0	Fibroblast growth factor-binding protein 2 OS=Homo sapiens OX=9606 GN=FGFBP2 PE=1 SV=1	24.6	8.87	3.103	UP	0.00535783	1.99949e+06	607154		126896	1.73587e+06	7.43626e+06	1.40203e+06	2.12285e+06	315900	3.65658e+06	3.35819e+06	1.95062e+06	1.93656e+06	75751.1	379619	542887	3.56154e+06	199788	740460	2568292		758548		1.48891e+06		354107			2.93904e+06	620983		7.87596e+06			19021143	6.49569e+06	1083872	9324436	5.85161e+07	819851
High	P51858	Hepatoma-derived growth factor OS=Homo sapiens OX=9606 GN=HDGF PE=1 SV=1	26.8	4.73	2.17	UP	0.00547372	3.96378e+06	4.46222e+06	248335	3.89287e+06	2473586	1.23779e+07	3.84233e+06	345966	1.83098e+06	4.39694e+06	4.71484e+06	1.00979e+07	7.67266e+06	6.66343e+06	932893	545744	4.59978e+06	3.0975e+06	4.1073e+06	1.13578e+07	346550	3.71223e+06	1.50357e+06	1.95264e+06	120488	1.56041e+06	3.52419e+06	1.16855e+07	1.82455e+07	1.12549e+07	1.11278e+07	1.12973e+07	1.89697e+07	7.19896e+06	9.00496e+06	4.60826e+07	5.40995e+06	3.59838e+06	6.487e+07	5.43509e+06
High	P62318	Small nuclear ribonucleoprotein Sm D3 OS=Homo sapiens OX=9606 GN=SNRPD3 PE=1 SV=1	13.9	10.32	4.291	UP	0.00561533	434512	685950	886517	1085313	2.42039e+06	3757155	2.72166e+06	873893	497126	225817	100862	163087	464985	272767	2.37709e+06	725197	433121		182545		1.59762e+06	2157599	5.20987e+06	5.39581e+06	102310	7.53401e+06	12247613			2.09773e+06			1.37452e+06			1.6713e+06	903705		2322583
High	P83110	Serine protease HTRA3 OS=Homo sapiens OX=9606 GN=HTRA3 PE=1 SV=2	48.6	7.09	3.014	UP	0.0058854					3.37476e+06		845650	741510									897694	1.46496e+06		785027			2.77764e+06	1256535	129283	2.94057e+06			962532	5.50062e+06		3.27395e+06	9.91032e+06	8.40357e+06	3.61949e+06	6.47352e+06	3.45845e+06	828668	4561865	1.32773e+06
High	Q15847	Adipogenesis regulatory factor OS=Homo sapiens OX=9606 GN=ADIRF PE=1 SV=1	7.9	5.31	2.176	UP	0.00602229	1.94224e+06	7.81577e+06	603187	4.98578e+06	1.01225e+07	2.79817e+07	5.79476e+06	3.09792e+06	5.07933e+06	4.37367e+06	9.09928e+06	7.41979e+06	7.13669e+06	6.1588e+06	2.17073e+06	1.02226e+06	5.57171e+06	3.02532e+06	1.61414e+06	7.0995e+06	577077	1.43071e+06	863141	4.06155e+06	95612	9.3931e+06	1.70639e+07	1.33785e+06	1.24858e+07	4.30636e+06	8.8413e+06	2.72502e+07	9.44855e+06	2.61177e+07	2.22695e+07	2.07309e+08	3.52286e+07	5.07618e+06	3.93856e+08	8.99472e+06
High	Q13445	Transmembrane emp24 domain-containing protein 1 OS=Homo sapiens OX=9606 GN=TMED1 PE=1 SV=1	25.2	4.48	-4.90196	DOWN	0.00635095	273164			493910	6.68062e+06	1.44244e+06	161417			597762		217481	384990			681744			785881	2.24689e+06								25857.7	86936.3		184912	160241			147929	263265		82751.1
High	P10124	Serglycin OS=Homo sapiens OX=9606 GN=SRGN PE=1 SV=3	17.6	4.96	4.304	UP	0.00682486		1.33112e+06		61400.8	4.19492e+06	887810	4.62075e+06		357919	657532	1.0975e+06	659208	869471	1.07003e+06	403051		533437			1.41698e+06		1.03309e+06					1.42067e+06	1563051	3.19556e+06	822273	1247326	11996568		227750	4790839	4.2524e+06		232781	1.37071e+06	637693
High	O60568	Multifunctional procollagen lysine hydroxylase and glycosyltransferase LH3 OS=Homo sapiens OX=9606 GN=PLOD3 PE=1 SV=1	84.7	6.05	2.117	UP	0.00699474	1.1884e+06	6.54324e+06	1.22938e+06	1.28556e+07	1.21688e+08	3.11451e+06	1.24804e+08	1.64402e+06	7.22594e+06	4.32892e+06	1.41718e+06	421917	5.93241e+06	1.63048e+06	2.49077e+06	5.04922e+06	1.0642e+06	1.99172e+06	1.87304e+06	1.61018e+08	62736.1	3.13663e+07	553170	6.09263e+08	6493.29	317917	2.516e+06	2628803	2.23586e+06	1.77935e+07	1.16941e+08	220848198	617104	478215	3.51657e+08	2.28927e+08	517049	97029334	2.49246e+08	179760458
High	Q9H6D8	Fibronectin type III domain-containing protein 4 OS=Homo sapiens OX=9606 GN=FNDC4 PE=2 SV=1	25.1	8.18	-4.85437	DOWN	0.00704791	4.7043e+06	209829		104399		2.42238e+06		589126		325551									6.54159e+06	1.27672e+06					2233.16	302353			924298	10640.5	119266									433768
High	P04259	Keratin, type II cytoskeletal 6B OS=Homo sapiens OX=9606 GN=KRT6B PE=1 SV=5	60	8	-4.29185	DOWN	0.00705922	1.71525e+06			2.84089e+06	2.10885e+07	1.58854e+07	535512						529090									142800	443564					92075.9		137768	989093	1.69322e+06				1.35712e+06	2.62519e+06		2.52439e+06
High	P52823	Stanniocalcin-1 OS=Homo sapiens OX=9606 GN=STC1 PE=1 SV=1	27.6	7.99	-2.90698	DOWN	0.00739922	2.39227e+06	3.47706e+06	1.39284e+07	1442223	4059147	6.91299e+06	1.30912e+06			2.75444e+06	1.83412e+06	1.95844e+06	4.04428e+06	2.00339e+06	14556499	149873	1.16366e+06	1.60413e+06	2.08193e+06	6.30179e+06	5.89544e+06	143633	9.8244e+06	1.28254e+07	347822	17791742		119387			2.17033e+06	1.33656e+06	1.59077e+07	3.28049e+07	1.25811e+07	6.59671e+06	15650155		1.09527e+06	1669521
High	Q24JP5	Transmembrane protein 132A OS=Homo sapiens OX=9606 GN=TMEM132A PE=1 SV=1	110	5.62	2.966	UP	0.00775721	71544.3		483463	865479	1.54225e+06	2.9548e+06	787394	2.47019e+06		182513			791438	1.03449e+06			149597	1.57994e+06	2698245	4.18547e+06	215601	244212	5631998		32089.1	1.95073e+06	3.2633e+06				3.87012e+06		8.17975e+06	2.52593e+06			35539996
High	P50453	Serpin B9 OS=Homo sapiens OX=9606 GN=SERPINB9 PE=1 SV=1	42.4	5.86	-4.73934	DOWN	0.00776078	734772	637038	744934			3.52939e+06	866730				674113						429598								23456.6	2877056
High	Q6UWR7	Glycerophosphocholine cholinephosphodiesterase ENPP6 OS=Homo sapiens OX=9606 GN=ENPP6 PE=1 SV=2	50.2	7.99	4.785	UP	0.00781281						271958	179905			209278																														1.00141e+06
High	A0A0B4J1U3	Immunoglobulin lambda variable 1-36 OS=Homo sapiens OX=9606 GN=IGLV1-36 PE=1 SV=5	12.5	4.78	3.595	UP	0.00790921	50678.2	839641		222494		427979	1.44016e+06	287225	1.87339e+06		1.65823e+06	7.79492e+06	5.98154e+06	4.43334e+06	474620	2.68456e+06	550910	260417	41021.3	356298			2.36166e+06	4.30648e+06		3.76656e+06		2.94327e+06			4.1174e+06	2.156e+06	107243	2.10858e+06	2.84218e+06		1.86494e+06		3.09522e+06	2.36086e+06
High	P36980	Complement factor H-related protein 2 OS=Homo sapiens OX=9606 GN=CFHR2 PE=1 SV=1	30.6	6.38	2.125	UP	0.00793358	2.01022e+06	3.40506e+06	1.13668e+06	5.71403e+06	2.28588e+08	3.95469e+06	841554	2.61628e+06	4.92934e+06	9816268	748338	422578			4.49637e+06	4.63465e+06	1.24174e+06	2.38308e+06	2.94807e+06	6.43101e+06	580284	7.6626e+06	8.50521e+06	2.65515e+07	50151.1	1.75764e+07	9.60053e+06	2.55659e+06	4.40503e+06	2.19642e+06	1.84755e+07	2.17031e+07	4.54792e+06	4.29633e+06	3.34604e+07	1.97207e+07	1.28767e+07	3.74123e+06	1.91424e+08	1.79341e+07
High	Q8IWU5	Extracellular sulfatase Sulf-2 OS=Homo sapiens OX=9606 GN=SULF2 PE=1 SV=1	100.4	9.17	-2.97619	DOWN	0.00806371	8.28912e+07	113936349	1.20693e+08	7.64368e+07	3.78942e+08	1.00452e+09	2.64595e+08	1.30812e+08	2.56539e+08	1.64557e+08	1.65786e+08	7.53792e+07	6.10125e+07	1.03839e+08	9.83733e+06	129219098	9.88168e+07	1.22072e+08	2.43733e+08	4.26486e+08	5.01711e+06	2.28812e+07	5.2593e+06	6.0064e+07	1.93787e+06	5.63828e+07	1.3449e+08	2.03582e+06	1.3559e+08	1.55471e+07	1.22248e+08	9.49527e+07	4.59189e+08	1.51447e+08	1.36708e+08	1.53962e+08	3.26796e+08	2.56035e+07	4.12298e+07	2.03212e+07
High	P02746	Complement C1q subcomponent subunit B OS=Homo sapiens OX=9606 GN=C1QB PE=1 SV=3	26.7	8.63	1.956	UP	0.00809876	5.93313e+06	1.56865e+07	2.87701e+07	1.03685e+07	1.81128e+07	1.27822e+07	2.59349e+06	4.46901e+07	6.3475e+07	8.99491e+07	1.67117e+07	4.69947e+06	5.91227e+06	6.90758e+06	1.10747e+07	4.72172e+07	9.21689e+06	1.08777e+07	1.43489e+07	24774094	6.24208e+06	2.8621e+07	2.51437e+07	3.96631e+07	395141	9.52552e+07	1.12262e+08	8.13725e+07	2.12357e+07	1.6933e+06	8.56513e+07	1.09064e+08	8.31927e+06	4.77444e+06	5.07724e+07	4.62645e+07	8.00093e+07	5.48981e+06	4.15381e+07	7.67508e+07
High	Q15102	Platelet-activating factor acetylhydrolase IB subunit alpha1 OS=Homo sapiens OX=9606 GN=PAFAH1B3 PE=1 SV=1	25.7	6.84	5.12	UP	0.00825288				1.86023e+06								76684	126372		185083	292648	56547.2		114111								610843	390259	35308.4		587706					2342682		1.75215e+06		2.2379e+06
High	Q16378	Proline-rich protein 4 OS=Homo sapiens OX=9606 GN=PRR4 PE=1 SV=3	15.1	7.06	-4.13223	DOWN	0.00926959		42420.1	697545	227801	858126			1.16534e+06		2.91571e+06	319205	1.07258e+06		298659		2.24582e+06	1.9697e+06	684394	1.57057e+06	6.40534e+06	16622.3	113324		299131		69518.2			115309	28632.7	1.02512e+06	1.96212e+06	215837		158357		1.08305e+06	579760
High	P0DP57	Secreted Ly-6/uPAR domain-containing protein 2 OS=Homo sapiens OX=9606 GN=SLURP2 PE=1 SV=1	10.2	6.62	-2.96736	DOWN	0.00940225	39340808	5.02026e+07	8849308		3.35259e+06	202072240	1.09805e+08	12544621	20306762	32442632	6.75181e+07	19385650	2.79462e+07	27187614		2.01683e+07	2.19439e+07	13888858	64583708	117594680	1.14904e+06	4.4992e+06	2.10372e+06	6.69365e+06	503301	1.94682e+07	371556	2595.99	1.01634e+07	4.083e+06	1.60942e+07	1.23887e+07	30593716	1.17612e+07	2.93625e+07	6.27028e+07	54872565	3.15875e+06	30374894
High	P31997	Carcinoembryonic antigen-related cell adhesion molecule 8 OS=Homo sapiens OX=9606 GN=CEACAM8 PE=1 SV=2	38.1	7.39	-2.92398	DOWN	0.00945001	3.19284e+07	3.88062e+07	1.86547e+07	3.24647e+07	2.96273e+07	2.8101e+08	208673550	2.01768e+07	48404781	3.09989e+07	4.79845e+07	3.25628e+07	3.63196e+07	3.47403e+07	754232	2.58491e+07	28995827	3.3152e+07	6.80589e+07	8.15279e+07	347685	5.4279e+06	4.30093e+06	1.70183e+07	173452	5.27528e+06	1.07198e+07	3.83326e+06	1.22912e+07	2.93502e+06	2.58614e+07	2.25731e+07	32448372	2.68062e+07	1.25025e+07	5.43322e+07	5.22458e+07	6.55195e+06	1.78752e+07	8.79009e+06
High	A0A0B4J1U7	Immunoglobulin heavy variable 6-1 OS=Homo sapiens OX=9606 GN=IGHV6-1 PE=3 SV=1	13.5	9.2	2.003	UP	0.00972204	2.26368e+07	1.01365e+08	4.96977e+07	1.2392e+08	1.67355e+08	1.25318e+08	4.11624e+07	5.91597e+07	8.75263e+07	6.37986e+07	1.32443e+08	3.66509e+07	2.6366e+07	4.55405e+07	8.48977e+07	8.52215e+07	5.40387e+07	6.68138e+07	1.83141e+07	2.25407e+07	3.20667e+07	1.05022e+08	1.12096e+08	1.12265e+08	652104	2.02097e+08	1.37466e+08	8.51667e+07	2.03452e+08	2.45431e+07	3.23004e+08	3.27454e+08	1.29985e+08	3.30902e+07	3.62851e+08	1.24235e+08	1.45024e+08	2.20596e+08	2.24307e+08	3.44203e+08
High	Q9BXF6	Rab11 family-interacting protein 5 OS=Homo sapiens OX=9606 GN=RAB11FIP5 PE=1 SV=1	70.4	9.23	2.623	UP	0.0100044	2.71024e+06	404425	357336	3.36111e+06	4525264	1.23211e+06	378714	157215			717165	334101	270438				7097763	1.39418e+06	2380483		416568	1.13033e+07	513402	2.16157e+07	22408.2	616371	3.82441e+06	3.54785e+06	1090874	119508	4.10212e+07	3.32338e+06	22192339	6.00223e+06		867795	3.50413e+06	9.82252e+06
High	P55259	Pancreatic secretory granule membrane major glycoprotein GP2 OS=Homo sapiens OX=9606 GN=GP2 PE=1 SV=3	59.4	5.24	-2.90698	DOWN	0.0100507	1.57214e+08	4.37459e+07	1.25525e+07	5.83907e+06	4.46618e+07	1.21608e+08	1.79192e+07	1.04202e+08	6.98992e+07	7.45146e+07	9.34229e+07	1.02578e+08	5.58582e+07	8.51569e+07	7.25326e+06	1.49523e+07	1.24307e+08	5.88617e+07	9.92229e+07	1.13764e+08	974258	2.27562e+07	309004	1.45759e+07	745826	2.7211e+06	1.20958e+07	2.23049e+07	1.43789e+07	6.96068e+06	3.23924e+07	2.19142e+07	8.22697e+06	6.29542e+06	4.34193e+07	5.69028e+07	1.34167e+07	3.32645e+07	5.37581e+07	4.09693e+07
High	O75015	Low affinity immunoglobulin gamma Fc region receptor III-B OS=Homo sapiens OX=9606 GN=FCGR3B PE=1 SV=3	26.2	6.71	-2.94118	DOWN	0.010319	3.88526e+07	1.13207e+07	267130	6.1612e+06	129407573	6.98631e+07	9.13604e+07	4.20363e+06	1.59216e+07	1.50274e+07	9.81171e+06	9.32199e+06	1.55403e+07	1.5582e+07	3.73125e+06	8.37337e+06	1.83285e+07	1.37173e+07	5.9936e+07	4.77354e+07	1.21107e+06	319277	1.82616e+06	6.66467e+06	136740	1.35289e+07	5.7294e+07	8.03907e+06	1.50601e+07	7.56962e+06	1.25627e+07	2.23428e+07	1.17788e+07	3.48672e+07	1.2772e+07	8.89093e+06	2.62324e+07	1.2319e+07	2.533e+07	4.67121e+06
High	Q8TEY5	Cyclic AMP-responsive element-binding protein 3-like protein 4 OS=Homo sapiens OX=9606 GN=CREB3L4 PE=1 SV=1	43.4	5.43	-2.86533	DOWN	0.0113112	2.54191e+07	2.32296e+08	2.57715e+07	1.78846e+07	1.61041e+08	6.21552e+06	7.9816e+06	5.77295e+07	1.18474e+08	1.72649e+08	4.18319e+08	4.52121e+08	3.97008e+08	5.04794e+08	2.78774e+08	4.31465e+07	4.39928e+08	3.99002e+08	3.33819e+07	3.99576e+07	2.1111e+07	1.32756e+07	2.66524e+08	4.18663e+07	442808	4.99675e+07	5.55022e+08	1.03233e+08	2.81022e+08	9.27837e+07	5.86387e+07	56207377	3.4928e+08	5.8706e+07	1.01263e+08	1.74003e+07	2.5426e+07	4.6788e+07	9.9592e+06	1.06365e+09
High	Q6FI13	Histone H2A type 2-A OS=Homo sapiens OX=9606 GN=H2AC18 PE=1 SV=3	14.1	10.9	1.842	UP	0.0113732	7.01307e+06	3.74324e+06	1.0623e+06	1.3886e+07	2.85431e+07	1.84028e+07	5.08589e+07	9.65138e+06	1.37209e+07	9.61442e+06	1.00555e+07	6136808	6.83697e+06	8.03303e+06	1.21977e+06	131578	2.73664e+07	2.16653e+07	8.312e+06	1.89716e+07	7.11e+07	2.06928e+07	6.35191e+07	3.75348e+07	602533	3.50235e+06	1.3842e+07	5.08704e+07	5.76805e+07	1833269	56043678	21850971	3.74982e+07	3.95532e+07	1.19232e+07	4.69703e+06	1.47877e+07	3.74422e+07	3923072	1.63703e+07
High	O43570	Carbonic anhydrase 12 OS=Homo sapiens OX=9606 GN=CA12 PE=1 SV=1	39.4	7.23	2.026	UP	0.0114248	6.28172e+06	3.53536e+06	1.80397e+06	3.39963e+06	1.58606e+07	5.76103e+06	1.19923e+06	1.88264e+07	9.73235e+06	2.44546e+07	4.10826e+06	2.66502e+06	4.58472e+06	1.09819e+07	1.12865e+07	2.59799e+07	4.6922e+06	3.53449e+06	8.31723e+06	9.91474e+06	5.597e+06	4.80109e+06	2.20657e+07	7.02767e+06	255783	1.3097e+07	6.69845e+07	1.30003e+07	8.70974e+06	2.38656e+06	1.3993e+07	7.37346e+06	3.67924e+07	2.881e+07	9.21653e+06	1.88158e+07	8.61069e+07	2.70776e+06	1.03312e+07	1.18066e+07
High	P01033	Metalloproteinase inhibitor 1 OS=Homo sapiens OX=9606 GN=TIMP1 PE=1 SV=1	23.2	8.1	1.964	UP	0.0114327	1.59962e+07	3.01818e+07	1.4449e+07	2.27322e+07	5.71963e+07	3.44681e+07	1.30296e+07	1.70379e+07	2.85659e+07	2.35858e+07	4.17147e+07	1.95966e+07	1.9815e+07	2.28108e+07	3.28565e+06	1.47954e+07	1.28784e+07	1.25168e+07	3.3171e+07	4.72314e+07	5.05988e+06	1.91749e+07	1.23629e+07	4.20932e+07	317450	3.73166e+07	1.92588e+07	1.25308e+08	6.87529e+07	1.01326e+07	9.1193e+07	7.51166e+07	5.07764e+07	51057378	9.20082e+07	1.09082e+08	6.13179e+07	2.35542e+07	2.1071e+08	2.9719e+07
High	Q16348	Solute carrier family 15 member 2 OS=Homo sapiens OX=9606 GN=SLC15A2 PE=1 SV=2	81.7	8.16	-2.88184	DOWN	0.0114646	1.2003e+06	1.14586e+06	258056	1.81596e+07	2.77432e+07	3.79083e+06	3.98296e+06	7.21154e+06	881255	4.38637e+07	1.09428e+07	6.40504e+06	5.69647e+06	8.67645e+06	376960	683592	2.87348e+07	2.71332e+06	1.01289e+07	7.90056e+06	245597	95533.9	2.52705e+06	1.28902e+07	22097.7	190746	3.36081e+06	1.19316e+06	698927	1.6764e+06	1.81606e+06		3.10474e+06	4.25262e+06	137422	2.28308e+06	2.44082e+06	368422	522386	1.02854e+06
High	Q9UNS2	COP9 signalosome complex subunit 3 OS=Homo sapiens OX=9606 GN=COPS3 PE=1 SV=3	47.8	6.65	-4.65116	DOWN	0.01153					269976	942602	915972	904832		405717					176729				582334					53880.1	40914.8	50269.3					79838	56337.2	854204	518227	194724					952044
High	P52434	DNA-directed RNA polymerases I, II, and III subunit RPABC3 OS=Homo sapiens OX=9606 GN=POLR2H PE=1 SV=4	17.1	4.68	4.44	UP	0.0115473	121015	173686	467955			472471	587002	385466		662346		328690			894179		217884		2.4647e+06	2.02665e+06				2053854			136052						208349				5.39015e+06
High	Q01955	Collagen alpha-3(IV) chain OS=Homo sapiens OX=9606 GN=COL4A3 PE=1 SV=3	161.7	9.16	4.044	UP	0.0115762	101138		299666	223170	3.4968e+06						784754	95199.2	279735			872035	150549	193652		5681766															1.13125e+06
High	Q14520	Hyaluronan-binding protein 2 OS=Homo sapiens OX=9606 GN=HABP2 PE=1 SV=1	62.6	6.54	1.901	UP	0.0118266	3.05251e+06	2.30172e+06	7.43167e+06	5.14793e+06	1.75426e+07	9.64313e+06	4.99562e+06	1.46578e+07	2.04992e+07	2.50172e+07	8.76686e+06	3.70722e+06	2.97126e+06	1.17915e+07	6.63003e+06	2.01384e+07	5.90693e+06	7.71728e+06	5.54437e+06	1.59771e+07	8.74372e+06	1.1249e+07	1.13816e+07	2.17945e+07	200732	3.12165e+07	7.89277e+06	7.65894e+07	1.55288e+07	2.01534e+06	8.81848e+07	6.23147e+07	5.92308e+06	2.37786e+07	4.34741e+07	2.64682e+07	1.96698e+07	1.43829e+07	2.85262e+07	3.16623e+07
High	P60709	Actin, cytoplasmic 1 OS=Homo sapiens OX=9606 GN=ACTB PE=1 SV=1	41.7	5.48	2.016	UP	0.0119371	5.0791e+06	1.2959e+06	217761	4.65884e+06	1.39629e+07	5.99298e+06	2.32988e+06	6.49523e+06	5.96375e+06	1.62689e+07	3.67253e+06	3.34419e+06	5.85715e+06	4.12857e+06	2596522	1.06458e+07	6.95455e+06	1.89776e+06	2.69024e+06	4.85272e+06	230038	432227	1.90544e+07	8.78294e+06	652175	5.35434e+06	1.18143e+07	1.89696e+07	1.20065e+06		1.48336e+07	6.1362e+06	7.00823e+06	7.53597e+06	1.02266e+07	1.99032e+07	1.5082e+07	4.38382e+06	1.3969e+07	3.01268e+07
High	O15143	Actin-related protein 2/3 complex subunit 1B OS=Homo sapiens OX=9606 GN=ARPC1B PE=1 SV=3	40.9	8.35	2.02	UP	0.0120668	9.48434e+06	2.46021e+06	1.06172e+06	6.49705e+06	5.31815e+06	7.44292e+06	1.13226e+06	2.48382e+06	9.86899e+06	8451741	3.43249e+06	2.85752e+06	6.87018e+06	2.53984e+06	1.01904e+06	6.11744e+06	4.78067e+06	4.57881e+06	4.55109e+06	4.36221e+06	496943	3.47005e+07	2.10051e+06	1.96131e+06	5886.14	8.74013e+06	28804428	3.53919e+07	9.88285e+07	937222	2.05912e+08	6.27445e+08	2.13681e+06	3.92166e+06	9.1939e+08	5.64849e+06	2.75688e+06	6.51153e+06	46221600	4.46952e+07
High	P62750	Large ribosomal subunit protein uL23 OS=Homo sapiens OX=9606 GN=RPL23A PE=1 SV=1	17.7	10.45	3.394	UP	0.012075	1.09686e+06	531784	421957	405021		8.69945e+06	718875			1.36202e+06	411232	2.10511e+06			234069	1.40015e+06		313371			1.3422e+06				6501.9		12520332					15510540			2.03783e+06			1.3449e+06	2.90179e+06	4939053
High	Q9UN73	Protocadherin alpha-6 OS=Homo sapiens OX=9606 GN=PCDHA6 PE=2 SV=1	102.7	5.06	-3.98406	DOWN	0.0130293						2.78473e+06	814958				1.08614e+06	1.0479e+06		1.18852e+06		1.59715e+06	33308.2			3.61612e+06	113132	101108	272371	416930		732429	531978	276865		451153	1.02158e+06		181995	439546
High	P02452	Collagen alpha-1(I) chain OS=Homo sapiens OX=9606 GN=COL1A1 PE=1 SV=6	138.8	5.8	-2.80112	DOWN	0.0131523	1.06383e+07	1.1922e+07	1.95227e+07	2.16918e+06	2.15026e+07	3.54018e+07	3.28251e+06	7.96127e+06	1.05165e+07	2.73269e+07	1.0688e+07	7.27906e+06	6.27178e+06	6.21892e+06	6.16405e+06	1.90868e+07	1.71052e+07	1.70739e+07	3.49712e+07	5.64377e+07	3.76858e+06	1.88775e+06	3.26182e+06	4.06021e+06	167605	7.94572e+06	4.61329e+06	3.74761e+06	9.26435e+06	1.00562e+06	3.6455e+06	3.383e+06	5.26225e+06	1.14163e+07	5.93095e+06	2.21467e+07	2.96672e+07	760058	1.6308e+07	5.57835e+06
High	Q8WU39	Marginal zone B- and B1-cell-specific protein OS=Homo sapiens OX=9606 GN=MZB1 PE=1 SV=1	20.7	5.57	1.985	UP	0.0133194	5.03822e+06	2.06448e+06	4.29225e+06	1.78362e+06	6.10143e+06	8.544e+06	1.10301e+07	1.52931e+06	498151	4.74782e+06	5.34876e+06	918339	1.23685e+06	4.21747e+06	1.26455e+06	2.18546e+06	1.91223e+06	1.81427e+06	4.81734e+06	5.04053e+06	311525	1.95126e+06	1.41834e+07	2.76062e+06	166486	2.62255e+06	2.56292e+06	7.23971e+06	6.604e+06	6.81e+06	3.32552e+06	1.98267e+07	964285	5.48828e+06	1.19705e+07	1.19278e+07	1.01268e+07	2.94765e+06	1.48385e+08	4.92687e+06
High	A0A087WSX0	Immunoglobulin lambda variable 5-45 OS=Homo sapiens OX=9606 GN=IGLV5-45 PE=3 SV=1	13.2	7.2	2.176	UP	0.0133882	1.75123e+06	1.43352e+06	485894	1.01301e+07	2.31059e+07	1.3046e+06	1.09536e+06	1.30069e+06	2.71983e+06	2.99501e+06	1947885	2.07385e+06	3.64695e+06	2.59077e+06	995013	2.5803e+06	1.35543e+06	2.33909e+06	710936	1.49282e+06	546161	4.0906e+06	2.55473e+06	638189		5660717	2360533	5150223	3.27363e+06	5.03407e+06	8.02566e+06	12562268	4.06464e+06	1.79351e+06	1.19703e+07	4723014	4506948	1.26573e+06	7944865	6133083
High	P07307	Asialoglycoprotein receptor 2 OS=Homo sapiens OX=9606 GN=ASGR2 PE=1 SV=2	35.1	6.25	1.95	UP	0.0143233	4.29904e+06	2.34705e+06	388701	6.5999e+06	1.07961e+07	7.91405e+06	6.67445e+06	3.23264e+06	2.1343e+06	3.60673e+06	5.31928e+06	1.13311e+06	2.37218e+06	4.84126e+06	510925	9.41581e+06	1.74949e+06	1.65624e+06	4.61972e+06	2.36159e+06	573543	492981	551705	3.15054e+06	68235.2	7.02053e+06	5.80013e+06	1.58732e+07	5.61184e+06	1.64465e+06	7.66624e+06	6.39437e+06	5123888	7.09382e+06	1.57861e+07	4.33475e+07	3.22373e+07	6.49097e+06	1.07682e+08	3.95502e+06
High	P35556	Fibrillin-2 OS=Homo sapiens OX=9606 GN=FBN2 PE=1 SV=3	314.6	4.86	2.783	UP	0.0143864	239356	757361				1.3468e+06				1.23512e+06																													2.69143e+06
High	A0A087WSZ0	Immunoglobulin kappa variable 1D-8 OS=Homo sapiens OX=9606 GN=IGKV1D-8 PE=3 SV=6	12.8	7.74	2.682	UP	0.0147882	749346	758535		3.5928e+06		795481	2.6846e+06	3.32358e+06	3.81218e+06	1.09242e+06	2.80816e+06	1.23906e+06	1.85136e+06	1.14992e+06	166488	354630	373903	493510	383571	484729	146372	45601.6	2.44797e+06	1.43379e+06	31039.9	3.19291e+06	2.16996e+06	3.62784e+06	982251		1.47235e+06	7.51557e+06	2.55973e+06	7.2169e+06	4.38736e+06	2.19858e+07	5.9993e+06		7.96751e+06	4.69036e+06
High	Q53TN4	Plasma membrane ascorbate-dependent reductase CYBRD1 OS=Homo sapiens OX=9606 GN=CYBRD1 PE=1 SV=1	31.6	8.76	-4	DOWN	0.0150628	3.10668e+06		532103	1532821	2859301	6.35248e+06		1.30545e+06	1435025	2.26451e+06	853337	902163	1.38539e+06	774201	696621	2.82216e+06	517517	950986	3.74944e+06	4401847								294637	215977										2.91455e+06	1.70317e+06
High	Q8IX05	CD302 antigen OS=Homo sapiens OX=9606 GN=CD302 PE=1 SV=1	26.2	4.61	4.451	UP	0.0162588	93770		264531	72390.4		76113.5	657160	355536	115592			157103					92939.4			282109		418666		435377	7665.43	781382		1.25886e+06	165123	44219.2	514545	2.05785e+06	897469			1.1326e+06		826409	1.10662e+07	1.02228e+06
High	A0A0C4DH36	Probable non-functional immunoglobulin heavy variable 3-38 OS=Homo sapiens OX=9606 GN=IGHV3-38 PE=1 SV=1	12.8	9.25	1.73	UP	0.0176253	8.71033e+06	2.04701e+07	4.36682e+06	7.95123e+06	3.20369e+07	6.20064e+07	1.31693e+07	3.05716e+07	3.50715e+07	2.33196e+07	6.13312e+06	1.37367e+07	2.00996e+07	2.61097e+07	9.5485e+06	6.76231e+06	1.79898e+07	3.08267e+06	4.40549e+06	5.54213e+06	7.16496e+06	1.77106e+07	1.5079e+07	3.1179e+07	114538	3.16038e+07	4.75063e+07	3.32093e+07	8.36159e+06	4.0366e+06	4.63605e+07	4.19334e+07	2.40682e+07	2.22445e+07	4.45913e+07	1.20272e+07	5.47673e+07	4.28451e+06	1.68752e+07	3.22428e+07
High	Q13201	Multimerin-1 OS=Homo sapiens OX=9606 GN=MMRN1 PE=1 SV=3	138	7.93	-2.58398	DOWN	0.0180495	17372638	3.74416e+06	5.46036e+06	9.4505e+06	1.45902e+07	3.27695e+07	1.203e+07	3.62914e+06	3.11097e+06	4.82727e+06	5.21933e+06	5.57993e+06	2.7077e+06	3.24848e+06	1.18676e+07	8.6427e+06	5.94703e+06	6.19665e+06	2.4121e+07	5.76094e+07	1.26094e+06	1.23652e+06	2.3412e+06	8.55818e+06	151615	2.88642e+06			4.18674e+06	1.65495e+06	4.97621e+06	2.53667e+06	1.40639e+07	1.2203e+07	2.16911e+06	8.35695e+06	27619654	411779	6453338	3.48003e+06
High	P04839	Cytochrome b-245 heavy chain OS=Homo sapiens OX=9606 GN=CYBB PE=1 SV=2	65.3	8.63	-4	DOWN	0.0181023				167140			10839537			546971	3.06047e+06	383124	166369	2.54457e+06		388067			619388	8807369	47957.1	95450.4	468663	265538		45196.8		2.38471e+06				126062		264114				48447.5	156629	93994.7
High	P01876	Immunoglobulin heavy constant alpha 1 OS=Homo sapiens OX=9606 GN=IGHA1 PE=1 SV=3	42.8	5.64	1.855	UP	0.0182083	7.52864e+08	1.29438e+09	1.70842e+09	3.23363e+09	9.27264e+09	3.90858e+09	2.21769e+09	3.26912e+09	4.86057e+09	5.98153e+09	1.82161e+09	3.48966e+09	3.47908e+09	3.95637e+09	9.46238e+08	4.81418e+09	2.6118e+09	2.24814e+09	1.68842e+09	2.36633e+09	3.13486e+08	2.61875e+09	1.71215e+09	5.56338e+09	1.61332e+07	5.18673e+09	7.11652e+09	6.52091e+09	2.46239e+09	7.58929e+08	9.97246e+09	5.21869e+09	2.55109e+09	1.87506e+09	1.07157e+10	2.48252e+09	1.51951e+09	3.1858e+09	1.97839e+09	4.5826e+09
High	P49247	Ribose-5-phosphate isomerase OS=Homo sapiens OX=9606 GN=RPIA PE=1 SV=3	33.2	8.54	-2.68097	DOWN	0.0186473	1.02349e+07	6.11774e+06	50415.2		30354866	7.42819e+06	4.42693e+06	2.0159e+07	5.94649e+07	6.72759e+07	3.94979e+08	2.2338e+08	6.57515e+08	6.35075e+08	6.37625e+07	1.67094e+06	1.38725e+08	1.54828e+08	2.69127e+07	8.05473e+07	35381	26520696	916030	3.09741e+06	25776.4	1.289e+06	8.22027e+06	7.87401e+06	3.00027e+07	1.86376e+07	5.83703e+06	1.6725e+06	2.24722e+06		8.27744e+07	1.96565e+06	835112	4.77676e+06	589337	9.30512e+07
High	Q16769	Glutaminyl-peptide cyclotransferase OS=Homo sapiens OX=9606 GN=QPCT PE=1 SV=1	40.9	6.61	-2.66667	DOWN	0.020133	2.49811e+08	2.21424e+08	1.06316e+08	3.01327e+08	4.75542e+08	9.304e+08	1.13838e+09	1.11948e+08	1.61588e+08	1.78808e+08	3.50761e+08	1.48231e+08	1.9381e+08	1.68578e+08	4.04772e+07	4.30803e+08	5.1446e+08	6.40906e+08	4.67235e+08	8.5955e+08	1.96337e+07	2.78986e+07	3.56799e+07	5.61349e+07	1.56606e+06	6.2981e+07	2.65622e+08	6.85666e+07	1.31222e+08	6.12037e+07	7.878e+07	1.90081e+08	1.20188e+08	1.26659e+08	1.34476e+08	4.31571e+08	7.42444e+08	6.92953e+07	1.45213e+08	1.20696e+08
High	P01860	Immunoglobulin heavy constant gamma 3 OS=Homo sapiens OX=9606 GN=IGHG3 PE=1 SV=3	49.1	6.87	1.829	UP	0.0203516	1.09576e+08	2.51131e+08	1.84407e+08	3.85846e+08	4.21523e+08	2.54424e+08	4.63019e+07	3.32037e+08	4.52087e+08	5.98314e+08	3.55343e+08	2.27555e+08	2.46545e+08	3.8636e+08	2.76025e+08	4.02454e+08	2.3153e+08	2.08075e+08	3.12234e+08	3.1081e+08	9.12031e+07	2.7605e+08	2.95288e+08	4.68963e+08	1.00913e+06	1.05634e+09	3.95154e+08	2.64212e+09	2.04764e+08	1.02814e+08	9.13098e+08	9.36199e+08	1.59875e+08	9.82923e+07	2.42873e+09	2.99775e+08	2.10706e+08	2.67041e+08	1.09407e+09	1.10151e+09
High	P01743	Immunoglobulin heavy variable 1-46 OS=Homo sapiens OX=9606 GN=IGHV1-46 PE=1 SV=2	12.9	8.92	1.778	UP	0.0211484	4.10915e+06	5.49612e+06	715080	606256	1.53056e+07	1.01939e+07	7.13773e+06	1.23907e+07	1.95559e+07	2.37145e+07	7.93974e+06	1.00026e+07	1.04401e+07	8.92307e+06	3.85785e+06	4.03091e+06	8.76944e+06	1.88876e+07	1.44418e+07	3.47229e+07	38375	1.01429e+07	8.98595e+06	2.44893e+07	11919.5	8.31183e+06	2.57929e+06	2.22527e+07	6421607	3.95972e+06	5.15298e+07	2.84616e+07	4.42035e+06	1.31491e+07	3.98927e+07	2.09546e+07	9.01322e+06	1.2312e+07	62856191	3.09497e+07
High	P54725	UV excision repair protein RAD23 homolog A OS=Homo sapiens OX=9606 GN=RAD23A PE=1 SV=1	39.6	4.58	4.193	UP	0.021191					254039			52868.5			551383					479323	161759		112941								1.23434e+06												585177
High	P02753	Retinol-binding protein 4 OS=Homo sapiens OX=9606 GN=RBP4 PE=1 SV=3	23	6.07	1.818	UP	0.021306	4.37075e+08	2.56424e+08	1.34127e+08	6.03947e+08	1.71001e+09	5.66445e+08	4.96912e+08	4.72262e+08	6.6687e+08	7.17717e+08	5.4742e+08	1.88906e+08	2.15508e+08	3.10541e+08	1.168e+08	5.68548e+08	3.42466e+08	4.24572e+08	6.77597e+08	1.28183e+09	1.21902e+08	2.38314e+08	2.80545e+08	2.14495e+08	6.33653e+06	7.33692e+08	1.53867e+09	4.3842e+08	5.52245e+08	4.67319e+08	6.92891e+08	9.8053e+08	6.33001e+08	1.03577e+09	1.93458e+09	2.50642e+09	2.13411e+09	4.88815e+08	3.64672e+10	9.40309e+08
High	Q9H9H4	Vacuolar protein sorting-associated protein 37B OS=Homo sapiens OX=9606 GN=VPS37B PE=1 SV=1	31.3	7.34	-2.71003	DOWN	0.0218037	7.72835e+06	810949	485908	2.50245e+06	1.39162e+08	1.23848e+07	7.9011e+06	3.00894e+06	2.9783e+06	2.71961e+06	4.89745e+06	2.59043e+06	1.60348e+07	8.19634e+06	2.5265e+06	5.31528e+06	1.9235e+06	15154056	2.75969e+07	1.04548e+07	242853	233631	2432665	263471	105022	221931	2.50862e+06	826061	931047	1.12631e+06	1.64608e+06	1.16165e+06	913011	4.11294e+06	2.72756e+06	2.79368e+06	1.6386e+06	132518	7.32823e+06	53623.9
High	P56470	Galectin-4 OS=Homo sapiens OX=9606 GN=LGALS4 PE=1 SV=1	35.9	9.16	4.244	UP	0.0218925			249884					130178							146271	450684					639616		2.13989e+06										390884	767286	536090	2155165
High	P20929	Nebulin OS=Homo sapiens OX=9606 GN=NEB PE=1 SV=5	772.4	9.07	3.506	UP	0.021991		517541	114383	3.27599e+06	5162875	419485			612611				348159							90566	1.50372e+07	1.34881e+06	2.61e+06	3.94212e+07		1.76499e+06	1.5789e+06	1.51181e+06	1.07265e+07	857304	2.42724e+07	360116	129728			350469		197728		9587808
High	A6NGN9	IgLON family member 5 OS=Homo sapiens OX=9606 GN=IGLON5 PE=1 SV=4	36.8	7.34	-3.57143	DOWN	0.022527	1.27171e+06			1771219	3311133	4519383	601559			573160	1.43781e+06	1.41155e+06	353634	1.1299e+06		1.60023e+06	1.41135e+06	1.2657e+06	1.62638e+06	4.24613e+06	66316.2	246916			8481.8		2.30494e+06			111782	1369562		182972		863369	714674	2458764
High	Q86VB7	Scavenger receptor cysteine-rich type 1 protein M130 OS=Homo sapiens OX=9606 GN=CD163 PE=1 SV=2	125.4	5.95	3.564	UP	0.0230245		387029		3.03721e+06			433512	653231				58774.3	102058				437312					378864			25410.4		5.36557e+06	3.01713e+06	1.5519e+06				471909	1.40228e+06					2.31005e+06
High	P04430	Immunoglobulin kappa variable 1-16 OS=Homo sapiens OX=9606 GN=IGKV1-16 PE=1 SV=2	12.6	8.16	1.672	UP	0.0234824	8.61488e+06	6.87443e+06	5.66297e+06	1.03905e+07	4.75521e+07	2.75457e+07	7.02308e+06	1.79897e+07	2.45662e+07	7.4008e+07	8.50356e+06	1.04935e+07	1.57453e+07	1.63913e+07	2.63179e+06	1.11334e+07	1.55625e+07	1.98204e+07	8.24856e+06	2.44534e+07	1.85122e+06	1.96536e+07	3.09496e+07	2.04778e+07	111656	3.2518e+07	1.45149e+07	1.75253e+07	1.51217e+07	1.08499e+07	3.62789e+07	4.67546e+07	2.08285e+07	6.47717e+07	8.15401e+07	1.0558e+08	4.66626e+07	1.62194e+07	5.05301e+07	2.35904e+07
High	Q04446	1,4-alpha-glucan-branching enzyme OS=Homo sapiens OX=9606 GN=GBE1 PE=1 SV=3	80.4	6.32	-3.52113	DOWN	0.0235254		1.29382e+06		3.00001e+06	975555			1.68585e+06	2.80246e+06	3.14162e+06		1.87141e+06					943508		14836356	22811916		224603	2.34957e+06	47425.5		168751	928874	538121	638540	122429		1.64165e+06	139609			972077				1.20137e+06
High	Q9Y5C1	Angiopoietin-related protein 3 OS=Homo sapiens OX=9606 GN=ANGPTL3 PE=1 SV=1	53.6	6.7	3.988	UP	0.0235711	499743	38559.5			39174.2						525934			151771	549575		898326	1.09645e+06				85197.6													513323				3.06156e+07	605217
High	P26583	High mobility group protein B2 OS=Homo sapiens OX=9606 GN=HMGB2 PE=1 SV=2	24	7.81	-2.92398	DOWN	0.0240495	1.3701e+06	3.53583e+06	659603	598158	6.3882e+06	1.89903e+07	1.54511e+06	2.97466e+06	5.37517e+06	5.96438e+06	7.39514e+06	8.88417e+06	8.46416e+06	7.46486e+06	795889	1.08922e+06	2.27788e+06	1.64709e+06	4.85773e+06	10213171	151527	248855	1.15972e+06	1.16035e+06	15417.5	1.42072e+06	772365	485893	2.37132e+06	25907.5	781896	4.36264e+06	2.25953e+06	8.52034e+06	1.02181e+06	1.47436e+06	1.33556e+06	937710	1311600	5.10995e+06
High	Q96CN7	Isochorismatase domain-containing protein 1 OS=Homo sapiens OX=9606 GN=ISOC1 PE=1 SV=3	32.2	7.39	3.342	UP	0.0247803	344101		191776													460185					4.15922e+06	432626	1.8204e+06	461279	3491.22	8.18158e+06			344452				2.48175e+06	8.10912e+06	1.76578e+06	2330229	4.25835e+06		1.00185e+06	719961
High	P01768	Immunoglobulin heavy variable 3-30 OS=Homo sapiens OX=9606 GN=IGHV3-30 PE=1 SV=2	12.9	8.92	1.66	UP	0.0248631	9.24792e+06	4.20739e+06	685045	1.95633e+07	5.06283e+07	1.8094e+07	2.04933e+07	2.93041e+07	3.6537e+07	3.28947e+07	1.60486e+07	2.47428e+07	1.67835e+07	1.43054e+07	1.11312e+07	2.29225e+07	2.18265e+07	1.33535e+07	1.85286e+07	2.5411e+07	2.10443e+06	2.50304e+07	1.56643e+07	3.69536e+07	175712	1.16156e+07	4.92165e+07	2.53983e+07	1.00924e+07	7.86368e+06	8.98886e+07	9.33766e+07	2.54826e+07	1.564e+07	9.11312e+07	3.31664e+07	7.3094e+07	2.43366e+07	2.47226e+08	5.67494e+07
High	Q9NQ36	Signal peptide, CUB and EGF-like domain-containing protein 2 OS=Homo sapiens OX=9606 GN=SCUBE2 PE=1 SV=3	109.9	6.64	1.934	UP	0.0248648	5.05641e+06	122489	1.22594e+06	2.93536e+06	5155837	5.4598e+06	365917	7.30592e+06	3.64053e+06	8.46112e+06	1.6201e+06	4.5724e+06			343734	8.66678e+06	5.40372e+06	3.13861e+06			76960.4	5.73625e+06	531271	630313		2.21927e+06	1.25331e+06			2.45004e+06		5.17353e+06	380495	1.4476e+06	6.55227e+06	6.55558e+06	6.69753e+06	1.04881e+07	6.59674e+06	31303544
High	P04746	Pancreatic alpha-amylase OS=Homo sapiens OX=9606 GN=AMY2A PE=1 SV=2	57.7	7.05	-2.58398	DOWN	0.0254529	1.41603e+08	1.39345e+08	5.94398e+07	3.466e+08	3.2765e+08	1.12809e+09	1.31483e+09	8.47536e+07	1.14589e+08	2.34749e+08	2.32854e+08	9.27022e+07	1.03008e+08	1.68034e+08	2.54861e+07	1.41456e+08	8.97989e+07	8.56282e+07	1.25264e+08	2.61715e+08	5.84196e+06	1.03253e+07	3.26103e+07	2.25295e+07	2.49993e+06	3.17051e+07	4.9791e+08	8.93233e+06	8.90455e+07	5.99961e+07	4.34776e+07	1.42553e+08	1.70479e+08	2.54145e+08	5.71345e+07	2.79739e+08	6.28443e+08	7.16225e+07	1.95129e+07	6.70547e+07
High	Q9P0L0	Vesicle-associated membrane protein-associated protein A OS=Homo sapiens OX=9606 GN=VAPA PE=1 SV=3	27.9	8.62	-3.62319	DOWN	0.0255336	1.03435e+06	1.59226e+06	516435	1.11935e+07	3.0833e+06	6.05016e+06	1.97266e+06	201697				48837.1	147891					50469.4	1.31029e+06	3401504	60466.6			500818								749846							874141
High	P24855	Deoxyribonuclease-1 OS=Homo sapiens OX=9606 GN=DNASE1 PE=1 SV=1	31.4	4.91	-2.58398	DOWN	0.0259082	7.8405e+08	4.44767e+08	1.75825e+08	1.09832e+09	1.57526e+09	2.68293e+09	1.72016e+09	4.37371e+08	6.32282e+08	5.50137e+08	8.68184e+08	3.49399e+08	4.00733e+08	3.67302e+08	1.04663e+08	4.14107e+08	1.36926e+09	1.31446e+09	1.51553e+09	2.45359e+09	2.20638e+07	7.00136e+07	2.41985e+08	1.05263e+08	3.53868e+06	5.83415e+07	1.04094e+09	4.27479e+07	5.23137e+08	1.55137e+08	1.85936e+08	2.99768e+08	8.97576e+08	4.99369e+08	2.22679e+08	1.8221e+08	9.83265e+08	1.85658e+08	1.2097e+08	1.15891e+09
High	Q9NP85	Podocin OS=Homo sapiens OX=9606 GN=NPHS2 PE=1 SV=1	42.2	8.75	1.805	UP	0.0264368		56539756	7.60788e+07	3589388	1.81101e+07	2.54229e+06	5.44894e+06		906898	2.39882e+06	1.54701e+06		1189198		53214884	1.01396e+06			777338		10709790	2.32636e+06	30665792	1.76177e+08	727068	3.67253e+08	2.66563e+06	6.41301e+06	2.59081e+06	1.37037e+06	7.83232e+06	4.38634e+06	4.00332e+07	3.61859e+07	6058689	2.66358e+06	1.69944e+07	5.90655e+06	2.54559e+07	1.41991e+07
High	Q9UL52	Transmembrane protease serine 11E OS=Homo sapiens OX=9606 GN=TMPRSS11E PE=1 SV=2	47.7	8.59	-2.42718	DOWN	0.0271576	1.17911e+07	444096	59135.2	3.54233e+07	14811753	3.90764e+07	1.16643e+07	9334515	5.85353e+06	8.92583e+06	8126677	2618900			349148	1.6582e+07	6.01638e+06	6.87768e+06	19685150	16340762				1.33981e+06	10321.6	94062.7	1.53574e+06	1.11476e+06		443670		1.12929e+07	1.06056e+06	1.37121e+06		16732674	1092067	768001		2e+06
High	P20851	C4b-binding protein beta chain OS=Homo sapiens OX=9606 GN=C4BPB PE=1 SV=1	28.3	5.14	1.831	UP	0.0275926	4.49009e+06	1.41252e+06	1.81155e+06	6.67779e+06	4.03587e+06	2.09403e+07	7.58392e+06	5757702	2.80025e+06	8.60087e+06	916995	7.27152e+06	2.57188e+06	5.15685e+06	774281	8.28002e+06	1.96832e+06	621826	2.30779e+06	2.07562e+06	1.258e+07	5.76697e+06	1.51189e+07	6.51873e+06	386310	6.9152e+07	1.00586e+07	3.83442e+07	825071	4.58044e+06	1.36111e+07	6354755	29841176	32091352	1.61396e+07	1.09493e+06	80557650	1.99306e+06	561464	6.71515e+06
High	Q9UBC9	Small proline-rich protein 3 OS=Homo sapiens OX=9606 GN=SPRR3 PE=1 SV=2	18.1	8.57	-2.55754	DOWN	0.0278506	4.66048e+07	1.26796e+07	8.93104e+06	1.50311e+07	1.46879e+08	3.46772e+09	1.23483e+09	1.13139e+07	2.49337e+07	4.1234e+07	2.642e+07	3.5057e+07	4.44234e+07	3.93731e+07	1.06057e+07	2.18666e+07	1.26477e+08	1.34627e+08	2.41809e+07	3.56335e+07	4.38805e+06	9.83242e+06	9.48649e+07	5.12706e+07	535311	3.42084e+07	5.18694e+07	8.35135e+07	1.75314e+07	2.40632e+07	1.67017e+07	9.49466e+06	8.25807e+07	4.14677e+07	1.28462e+07	8.80561e+07	3.44845e+07	2.4205e+07	2.90087e+08	1.1118e+08
High	P05089	Arginase-1 OS=Homo sapiens OX=9606 GN=ARG1 PE=1 SV=2	34.7	7.21	1.783	UP	0.0285078	5.45646e+06	3.98976e+06	641252	2.11936e+06	3.75345e+06	6.12347e+06	5.79151e+06	2.43474e+06	3.26296e+06	2.66092e+06	1.21436e+07	2.46876e+06	5.64401e+06	3.84935e+06	2.4251e+06	366684	3.13348e+06	5.39913e+06	2.3175e+06	9279562	740571	2.68519e+06	1.00962e+07	9.55643e+06	25465.6	1.66898e+06	321578	6.95737e+06	9.55261e+06	1.54829e+06	5.4866e+06	7.18038e+06	1.05403e+07	5.76645e+06	7.49539e+06	1.02977e+06	1.26502e+07	1.66579e+06	7111565	1.23986e+07
High	P78504	Protein jagged-1 OS=Homo sapiens OX=9606 GN=JAG1 PE=1 SV=3	133.7	6.06	4.504	UP	0.0290393		160834	9004.26																				50738.8										431253	579044
High	P09455	Retinol-binding protein 1 OS=Homo sapiens OX=9606 GN=RBP1 PE=1 SV=2	15.8	5.11	1.943	UP	0.0292909	994918	1.72651e+06		550825	3.5106e+06	1.64076e+06	1.40532e+06	1.30386e+07	16073854	2.40683e+07	1.13557e+07	3.54143e+06	2.4483e+06	2.39693e+06	835985	2.35889e+06	1.42779e+07	1.74721e+07	5.02467e+06	1.42066e+07	39395.1	5.38551e+06	739072	496295			809784	9548355	1.60394e+06	335777	12149250	7.93498e+06	1.02821e+06		35013256	2876643	7.44896e+06	3.20203e+06	1.6832e+07	23872090
High	P30038	Delta-1-pyrroline-5-carboxylate dehydrogenase, mitochondrial OS=Homo sapiens OX=9606 GN=ALDH4A1 PE=1 SV=3	61.7	8.07	-3.20513	DOWN	0.0295776	456246		11324.4	3.0579e+06	31900010	74479.4	776702	810954		846167	557881	1.13634e+06		2318162		1.39442e+06		5.84941e+06	1.24903e+06	936351	48213.5	20986.6				170798			118429			1.25957e+06	372953			779172	4.828e+06
High	Q9NZ08	Endoplasmic reticulum aminopeptidase 1 OS=Homo sapiens OX=9606 GN=ERAP1 PE=1 SV=3	107.2	6.46	3.402	UP	0.0299872	839763	945933		289844	1.0163e+06		130461	211699	526917					546861	121937	406192		514687							84738.9		1.63432e+06	985943
High	Q02413	Desmoglein-1 OS=Homo sapiens OX=9606 GN=DSG1 PE=1 SV=2	113.7	5.03	-2.53165	DOWN	0.0300295	3.61039e+07	2.31742e+07	4.02685e+07	5.93759e+09	5.74036e+08	1.52549e+08	2.79029e+07	5.97021e+07	8.41705e+07	8.32122e+07	8.82634e+07	6.02922e+07	1.00314e+08	7.25741e+07	6.99346e+06	2.10863e+07	1.01094e+08	6.20151e+07	2.00314e+08	3.86375e+08	222102	28482829	1.38136e+06	7.04434e+06	100173	2.82578e+06	1.35917e+07	8.79459e+06	5.57561e+07	1.05457e+07	1.09972e+08	12693062	771161	2.25289e+06	2.16873e+07	6.85459e+07	5.20239e+06	7.6366e+06	1.48714e+07	5.52573e+07
High	P01704	Immunoglobulin lambda variable 2-14 OS=Homo sapiens OX=9606 GN=IGLV2-14 PE=1 SV=2	12.6	6.49	1.737	UP	0.0300935	4.38796e+07	9.30252e+06	1.73214e+07	1.64194e+08	7.16548e+08	1.00695e+08	4.97561e+07	1.87122e+07	3.11512e+07	4.72988e+07	1.97349e+07	1.83713e+07	1.22987e+07	1.53779e+07	1.13366e+07	4.16185e+07	1.31219e+07	1.5497e+07	2.92162e+07	5.24439e+07	5.95663e+06	1.04008e+07	4.12567e+07	34450783	146848	7.70403e+07	8.57558e+07	1.28298e+07	3.80727e+07	1.47894e+07	7.26329e+07	2.1578e+07	6.31675e+07	5.35112e+07	1.7691e+08	3.44948e+08	2.50396e+08	3.32167e+07	5.08017e+08	1.62283e+08
High	Q96DR8	Mucin-like protein 1 OS=Homo sapiens OX=9606 GN=MUCL1 PE=1 SV=1	9	4.64	-3.48432	DOWN	0.0301776		2075882	899022	1.83122e+06	5169937	1660455	686485	1.9063e+06	3.28887e+06		2.79692e+06	2090209	305676	769385	543294	216725	2.89848e+06	4.82243e+06		4.6121e+06	103594		148636		4049.94	412561	469954	683734		107171	9819229		1.51272e+06	851868	628614			765496	811057	590213
High	P28062	Proteasome subunit beta type-8 OS=Homo sapiens OX=9606 GN=PSMB8 PE=1 SV=3	30.3	7.43	2.267	UP	0.0305684	999465	288071		1.09377e+06	5.30327e+06	7.61214e+06	488220	1.72103e+06	4.73026e+06	2.05508e+06	1.34316e+06	1.91664e+06	1.8079e+06	2.50802e+06	211073	115182	2.36638e+06	3.25675e+06	1.28245e+06	3.36725e+06	118788	385601	1.11471e+06	2.10229e+06	45344	1.4957e+06	1.75808e+07	1.02404e+06	5.26188e+06	550603	4.60678e+06	1.27887e+07	268392	1.69221e+06	9.14746e+06	1.31533e+07	3.33457e+06	3.07312e+06	6.5692e+06	9.68908e+06
High	P02768	Albumin OS=Homo sapiens OX=9606 GN=ALB PE=1 SV=2	69.3	6.28	1.731	UP	0.0309532	8.64416e+10	1.15756e+11	9.89162e+10	1.33643e+11	3.81307e+11	8.62305e+10	9.7434e+10	1.73624e+11	2.90434e+11	1.84125e+11	1.69427e+11	1.4943e+11	1.65253e+11	1.72464e+11	1.30998e+11	2.42867e+11	1.42017e+11	1.50483e+11	1.56219e+11	2.14814e+11	5.23879e+10	1.16561e+11	1.24242e+11	1.80366e+11	9.79934e+09	1.68206e+11	2.64232e+11	4.67095e+11	1.96232e+11	1.11431e+11	3.3428e+11	4.04627e+11	1.9566e+11	2.51747e+11	3.49959e+11	2.64135e+11	2.07956e+11	3.14999e+11	3.40602e+11	2.82943e+11
High	P02774	Vitamin D-binding protein OS=Homo sapiens OX=9606 GN=GC PE=1 SV=2	52.9	5.45	1.73	UP	0.0310156	8.22318e+08	1.40187e+09	6.74859e+08	1.08678e+09	4.41608e+09	8.47496e+08	6.75486e+08	1.41011e+09	2.51718e+09	2.50746e+09	1.77682e+09	1.56675e+09	1.69254e+09	1.81664e+09	2.64914e+09	1.32968e+09	9.48995e+08	9.72128e+08	2.76331e+09	4.84237e+09	4.1201e+08	9.83021e+08	1.81302e+09	1.61888e+09	9.07128e+07	6.00637e+09	2.92966e+09	4.68401e+09	1.03725e+09	3.00107e+08	3.27644e+09	2.62139e+09	3.50053e+09	7.06932e+09	4.91044e+09	3.12822e+09	3.5958e+09	2.00255e+09	4.66441e+09	2.83313e+09
High	Q9H9P2	Chondrolectin OS=Homo sapiens OX=9606 GN=CHODL PE=1 SV=2	30.4	6.83	-2.44499	DOWN	0.0314249	1.54726e+07	905500		1.50349e+06	2.48211e+06	1.10222e+07	1.29547e+06	3.08232e+07	1.05773e+07	36263582	5.13607e+06	1.8098e+07	2.28026e+06	3.27211e+06		625714	6.51073e+07	3.47156e+06	1.49867e+07	10254821	57578.2	6.0358e+06	54939.3	119613	5854.44		3.87722e+06	3.234e+06	6.02486e+06	5.89163e+06	3718231	6.92421e+06	936337	1.57605e+06	1.31518e+07	2.74268e+06	8.0174e+06	4.17361e+06	1.31625e+07	1.27132e+07
High	Q9NNX6	CD209 antigen OS=Homo sapiens OX=9606 GN=CD209 PE=1 SV=1	45.7	5.47	1.691	UP	0.0318533	31200491	4.26976e+06	1.56539e+06	1.35917e+07	16923587	1.27969e+07	3.45726e+06	3.14465e+06	1.26691e+07	1.13579e+07	8.97237e+06	9.71595e+06	4.6277e+06	3.64975e+06	310597	1.66642e+07	4.31781e+06	1.04531e+07	2.39678e+07	20043451	187366	1.33675e+07	1.34388e+06	2.40314e+06	212915	6.91736e+06	1.76476e+07	4.07961e+06	15128837	3.63761e+06	6.20235e+07	6.06908e+07	1.42135e+07	2.84033e+07	3.91267e+07	6.31557e+07	4.67584e+07	3.60817e+07	3.67287e+07	3.31106e+07
High	P08603	Complement factor H OS=Homo sapiens OX=9606 GN=CFH PE=1 SV=4	139	6.61	1.72	UP	0.03244	8.42327e+07	2.32204e+08	2.94426e+08	5.5273e+08	5.10387e+08	3.69398e+08	1.43442e+08	4.28707e+08	7.37626e+08	1.12167e+09	3.07545e+08	1.56247e+08	1.94752e+08	1.93435e+08	3.06004e+08	6.02556e+08	5.19499e+08	6.18984e+08	1.64562e+08	3.233e+08	9.53283e+07	4.82184e+08	6.26833e+08	8.46946e+08	3.05881e+06	1.59062e+09	1.60591e+09	1.38156e+09	3.52285e+08	4.17615e+07	1.63794e+09	1.84642e+09	1.86646e+08	4.07293e+08	2.01713e+09	2.4863e+08	3.1004e+08	1.51163e+08	6.46182e+08	1.36096e+09
High	P26842	CD27 antigen OS=Homo sapiens OX=9606 GN=CD27 PE=1 SV=2	29.1	7.64	-2.53165	DOWN	0.0326062	5.1336e+06	2.7491e+06	3.59352e+06	9.34724e+06	3.91159e+07	2.35223e+07	4.93179e+06	4.93733e+06	9.84514e+06	3.94353e+06	6.2191e+06	2.3544e+06	5.39583e+06	3.95132e+06	2.1744e+06	2.75772e+07	2.65928e+06	4.48336e+06	1.66973e+07	5.17164e+07	2.68785e+06	1.08013e+06	340820	1.10932e+06	12114.4	3.50841e+06	968354	712853	620277	183956	2.35333e+06	1.26306e+06	1.94661e+06	2.67393e+06	1.55542e+07	1.74074e+07	6.7304e+06	954622	4.80295e+06	1.7912e+06
High	P0DP08	Immunoglobulin heavy variable 4-38-2 OS=Homo sapiens OX=9606 GN=IGHV4-38-2 PE=3 SV=1	13	9.29	2.538	UP	0.0326464	673690	427773	317453	1.01724e+06	6.19865e+06	1.0829e+06	2.72821e+06	665146		2.13123e+06		524032	581010		156971	3.21963e+06	2.09319e+06		1.34664e+06	672491	339659	2.44344e+06	420881	4.8869e+06	17326.6	2.3224e+07	1.9947e+06	9.2666e+06	1.06866e+07	2.55557e+06	2.39088e+06	991380	1.70827e+06		3.40176e+07	2.46446e+06	438294		8.0147e+06	1.69635e+06
High	P26599	Polypyrimidine tract-binding protein 1 OS=Homo sapiens OX=9606 GN=PTBP1 PE=1 SV=2	59.6	9.16	-2.48756	DOWN	0.0327935	8.54442e+06	292993	566163	1.33631e+07	5.37895e+07	1.61448e+07	4668721	1.38263e+07	3.28686e+07	1.48672e+07	1.66038e+07	2.55876e+07	2.72194e+07	2.75313e+07	134719	1.66202e+06	1.06705e+07	1.56982e+07	1.15688e+07	1.96728e+07	121385	350585	1.8998e+06		42553.7	799933	1.09222e+06	2.48357e+06	3.65559e+06	647341	60468	583566	1.11901e+06	3.29877e+06	2.58145e+06	3.93789e+06	1.44626e+06	269369	635038	2.55887e+06
High	Q06418	Tyrosine-protein kinase receptor TYRO3 OS=Homo sapiens OX=9606 GN=TYRO3 PE=1 SV=1	96.8	5.67	-2.53165	DOWN	0.0334896	4.90449e+06	804913	116789	7.95925e+06	1.39751e+07	1.4133e+07	5.29232e+06	2.81666e+06	5.48577e+06	4.70082e+06	3.05237e+06	4.04878e+06	5.90125e+06	6.74065e+06		6.4655e+06	5.93229e+06	3.91253e+06	8.9947e+06	1.48544e+07	98059.2		1.01962e+06	3.42452e+06	50848.9	1.30855e+06	7.33101e+06	268841	256882	58736.4	3.88149e+06	668203	3.77775e+06	4.34732e+06	2.72811e+06	1.20037e+06	8.23822e+06	448396	7.6249e+06	864491
High	P06731	Carcinoembryonic antigen-related cell adhesion molecule 5 OS=Homo sapiens OX=9606 GN=CEACAM5 PE=1 SV=4	76.7	5.69	-2.89017	DOWN	0.0337115	3.42293e+06	390068		3.29361e+06	3.1245e+06	7.40003e+07	29914094	3.06799e+06	1.65811e+06	2.44024e+06	3.46458e+06	1.13649e+06	1.39979e+06	1.03363e+06	85518.8	5.37392e+06	4.81535e+06	4.94787e+06	2.06e+06	5.33127e+06	256420		847606	1.38014e+06		739260		1.22493e+06	154378	500469	2.66989e+06	920627	734115	734141	74136.3	4.86136e+06		2.16352e+07	4.09117e+06	32706940
High	P0DUB6	Alpha-amylase 1A OS=Homo sapiens OX=9606 GN=AMY1A PE=1 SV=1	57.7	6.93	-2.48139	DOWN	0.0338025	7.10777e+07	3.26083e+08	2.62094e+07	6.61921e+07	7.82561e+07	9.25503e+07	1.10798e+08	2.51284e+07	3.16594e+07	3.5728e+07	3.1739e+08	5.30239e+07	5.81249e+07	1.12323e+08	597946	1.37284e+08	4.95505e+07	5.34005e+07	1.58107e+07	2.57568e+07	721982	704008	1.58416e+06	96982.8	214454	2.69917e+06	2.67289e+07	6.86639e+06	7.74416e+07	2.074e+07	1.15104e+07	2.66465e+08	1.41279e+08	1.17574e+08	7.81712e+06	6.38878e+07	2.24689e+08	6.33793e+06	8.99354e+06	6.06424e+06
High	Q99574	Neuroserpin OS=Homo sapiens OX=9606 GN=SERPINI1 PE=1 SV=1	46.4	4.91	-2.48756	DOWN	0.0339149	1.46357e+08	6.00717e+07	1.739e+07	1.02515e+08	2.18968e+08	1.44672e+08	7.37206e+07	4.44536e+07	6.62947e+07	8.64605e+07	6.59096e+07	3.43836e+07	3.51484e+07	42416559	1.63694e+07	5.83389e+07	6.94816e+07	5.01249e+07	1.36498e+08	2.33457e+08	2.76697e+06	1.27498e+07	1.55411e+07	2.68872e+07	365651	1.00024e+07	2.28555e+08	1.4397e+07	3.09114e+07	9.24935e+06	2.21013e+07	2.22071e+07	5.20917e+07	4.02364e+07	2.18524e+07	4.14338e+07	8.46775e+07	1.26684e+07	2.23747e+07	3.29873e+07
High	P08311	Cathepsin G OS=Homo sapiens OX=9606 GN=CTSG PE=1 SV=2	28.8	11.19	1.635	UP	0.0342042	2.05955e+07	4.07924e+07	8.20725e+06	1.2447e+08	1.87154e+08	5.31725e+07	3.69748e+07	3.2323e+07	5.93373e+07	3.83043e+07	3.66707e+07	9.81061e+06	1.59468e+07	1.28821e+07	2.0442e+06	1.01976e+07	2.29889e+07	2.84071e+07	2.86362e+07	6.75781e+07	5.15026e+06	2.08504e+07	2.52111e+07	4.24152e+07	108960	1.74658e+07	1.71974e+07	5.44453e+07	5.89737e+07	1.14138e+07	1.18141e+08	1.0982e+08	6.46153e+07	1.25874e+07	3.93831e+07	2.21239e+07	2.34645e+07	4.23973e+07	1.84505e+07	1.46289e+08
High	P02745	Complement C1q subcomponent subunit A OS=Homo sapiens OX=9606 GN=C1QA PE=1 SV=2	26	9.11	2.076	UP	0.0353507	3.3974e+06	3.88121e+06		1.91219e+06	2.57595e+06	1.16668e+06	178433	3.52498e+06	770769	2.41107e+06	1.0019e+06	1.24517e+06			711938	1.67711e+06	451381	829605	1334062	524542	320391	1.78208e+06	1.19463e+07	1.01729e+07	58872.5	3.51288e+07	7.91438e+06	7.23954e+07	2.29491e+06		1.21316e+07	1.09309e+07	1.30688e+06	1.04486e+06	6.89947e+06	677768	4.40086e+06	397584	2.95612e+06	8.66428e+06
High	P02788	Lactotransferrin OS=Homo sapiens OX=9606 GN=LTF PE=1 SV=6	78.1	8.12	1.692	UP	0.0365107	2.19859e+08	4.58119e+08	1.9829e+08	1.28137e+08	3.91124e+08	2.11333e+08	9.1306e+07	2.60467e+08	3.93634e+08	2.64856e+08	5.65637e+08	3.87861e+08	3.85941e+08	3.78215e+08	1.80893e+08	3.78973e+08	7.71429e+08	6.21652e+08	1.28009e+08	2.21023e+08	1.11537e+08	2.44339e+08	7.50321e+08	6.95077e+08	6.53369e+06	4.04238e+08	2.34545e+08	1.98118e+09	7.61694e+08	7.2787e+07	1.0356e+09	1.65335e+09	3.10678e+08	4.89115e+08	4.42008e+08	3.03808e+08	1.16228e+09	1.64287e+09	8.90006e+08	2.35323e+09
High	Q9Y2V2	Calcium-regulated heat-stable protein 1 OS=Homo sapiens OX=9606 GN=CARHSP1 PE=1 SV=2	15.9	8.21	-2.75482	DOWN	0.0368278						3.55696e+06	3.21775e+06																							419898							3593970
High	P08237	ATP-dependent 6-phosphofructokinase, muscle type OS=Homo sapiens OX=9606 GN=PFKM PE=1 SV=2	85.1	7.99	2.841	UP	0.037723			311605	1.27585e+06			270150	920998	787523	1.27628e+06		396738	516018	749287	116870	690795						816310							2166717			2.23762e+06			2.37648e+06	1.0227e+06
High	Q9Y5H8	Protocadherin alpha-3 OS=Homo sapiens OX=9606 GN=PCDHA3 PE=2 SV=1	102.4	5.08	-3.42466	DOWN	0.0377537					3723147		479662	1.03332e+06	296530	305905	274219	346247				3.50421e+06			413910								905818	684068	41553.3								110387
High	Q9UIB8	SLAM family member 5 OS=Homo sapiens OX=9606 GN=CD84 PE=1 SV=1	38.8	7.06	-2.45098	DOWN	0.0381948	1.64886e+08	1.35381e+08	1.20479e+08	1.12457e+08	4.50685e+08	2.36395e+08	9.91858e+07	4.84689e+07	1.28611e+09	2.00177e+08	7.58779e+07	5.15844e+07	4.95874e+07	1.14752e+08	4.02168e+08	5.64378e+07	5.74656e+07	5.98609e+07	3.76188e+08	5.44704e+08	5.26261e+06	6.77048e+07	1.58773e+07	5.28336e+07	726972	3.22932e+07	1.00021e+08	2.02929e+07	9.79042e+07	7.37392e+07	83442674	3.96842e+07	9.03964e+07	8.82966e+07	6.74829e+07	9.1796e+07	2.24489e+08	1.45378e+07	1.94853e+08	5.13841e+07
High	P04003	C4b-binding protein alpha chain OS=Homo sapiens OX=9606 GN=C4BPA PE=1 SV=2	67	7.3	1.681	UP	0.0382642	1.74526e+07	6.51195e+07	1.02669e+08	6.44818e+07	9.88864e+07	2.7614e+07	1.07822e+07	6.41771e+07	9.20962e+07	1.40811e+08	3.2523e+07	1.26473e+07	1.10346e+07	1.34798e+07	2.96083e+07	2.62317e+08	2.13102e+07	1.74081e+07	2.66186e+07	1.57748e+08	2.00393e+07	1.08775e+08	1.16822e+08	1.96519e+08	625036	4.40218e+08	6.44011e+07	2.91016e+08	9.92851e+07	1.19891e+07	3.27115e+08	1.72273e+08	3.5033e+07	3.03979e+07	1.8692e+08	5.3605e+07	74135104	2.03092e+07	1.22785e+08	1.29654e+08
High	P02743	Serum amyloid P-component OS=Homo sapiens OX=9606 GN=APCS PE=1 SV=2	25.4	6.54	1.68	UP	0.038394	1.30881e+07	3.84661e+07	9.96529e+07	8.17787e+07	2.71953e+07	1.16264e+07	9.84359e+06	1.63844e+08	1.97993e+08	2.55546e+08	5.17736e+07	3.88976e+07	2.98423e+07	3.46087e+07	7.79887e+07	1.7626e+08	1.2147e+08	1.02619e+08	1.96216e+07	1.25608e+07	3.09537e+07	7.30163e+07	8.66831e+07	1.44059e+08	721012	3.5515e+08	2.47468e+07	1.92227e+08	2.08442e+08	6.0716e+06	2.2873e+08	5.13137e+08	1.20282e+08	8.37465e+07	5.0283e+08	4.69886e+07	8.03791e+07	1.04387e+08	2.22281e+08	1.6828e+08
High	Q6UWP8	Suprabasin OS=Homo sapiens OX=9606 GN=SBSN PE=1 SV=2	60.5	7.01	-2.42718	DOWN	0.0400559	4.89386e+06	1.52134e+07	3.618e+06	3.15095e+06	6.8093e+07	4.43719e+08	6.02913e+07	4.51678e+06	8.69377e+06	2.03041e+07	2.52874e+06	5.89144e+06	9.36279e+06	6.85999e+06	7.5529e+06	2.96379e+06	7.15136e+07	8.16638e+07	9.51874e+06	6.50297e+06	1.24478e+06	880481	7.57662e+06	7.48636e+06	99786.3	7.57488e+06	1.24811e+07	993231	3.16092e+06	793083	5.93948e+06	1.28107e+06	1.31374e+07	6.51522e+06	926218	2.93157e+06	2.71828e+07	1.06994e+07	4.31019e+07	4.47922e+07
High	Q15848	Adiponectin OS=Homo sapiens OX=9606 GN=ADIPOQ PE=1 SV=1	26.4	5.74	2.025	UP	0.0409754	1.74449e+06	1.89178e+06	191424	1.28695e+06	1.44509e+06	906752	53443.3	3.33248e+06	6.53465e+06	6.60782e+06	1.62194e+06	4.33529e+06	2.92614e+06	3.10259e+06	153383	1.13034e+06	2.46713e+06	1.52796e+06	1.49352e+06	2.7961e+06	49905.6	69391.4	545894	309373	27382.6	5.60361e+06	5879073	3.08901e+06	4.01345e+06	457392	1.10368e+07	5.68628e+06	211648	3.27313e+06	1.11907e+07	1.25313e+07	3.92963e+06	2.58961e+06	26471511	4.41428e+06
High	P05107	Integrin beta-2 OS=Homo sapiens OX=9606 GN=ITGB2 PE=1 SV=3	84.7	6.98	2.023	UP	0.0411511	1.84277e+06	3.69895e+06	263260	3.63877e+06	2.14358e+06	1.11595e+07	4.11902e+06	1.39574e+06	2.24083e+06	73136.8	1.6661e+06	550548	1.58587e+06	6.56562e+06	418042	2.84533e+06	1.18804e+06	1.01941e+06	1.76458e+06	1.71661e+06	941109	5.25604e+06	3.0053e+06	1.11149e+07	38829.7	2.18471e+06	1.07427e+06	8.23729e+07	1.07489e+06	1.06244e+06	7.606e+06	2.18802e+07	2.10895e+06	2.89148e+06	1.89316e+07	1.34852e+06	4.0768e+06	9.81837e+06	18145360	5.90205e+06
High	O15382	Branched-chain-amino-acid aminotransferase, mitochondrial OS=Homo sapiens OX=9606 GN=BCAT2 PE=1 SV=2	44.3	8.65	3.323	UP	0.0413386	202035						144084	234032	269868	302705	7.64708e+06		1.1906e+07	2.66078e+07								177572		2513499				36763.2	969726	873330	824440	792463	517263	826708	2.36595e+06	3.60093e+06			1.00585e+06
High	P11215	Integrin alpha-M OS=Homo sapiens OX=9606 GN=ITGAM PE=1 SV=2	127.1	7.23	1.64	UP	0.0422491	1.75227e+06	8.27894e+06	4.85075e+06	344438	3.15563e+06	1.06356e+07	3.02602e+06	1.44487e+07	3.49627e+07	6.07484e+07	2.5789e+07	3.66228e+06	2.53181e+06	2.26702e+06	1.1158e+07	7.26727e+06	7.27553e+06	8.43257e+06	2.96543e+07	4.08106e+07	1.74379e+06	6.61947e+06	3.43438e+07	1.09142e+07	23527	6.20267e+07	3.38845e+06	2.35446e+07	2.1078e+07	2.21098e+06	2.71711e+07	2.08997e+07	5.12746e+06	1.15923e+07	7.42743e+07	4.11787e+06	2.58442e+07	1.08882e+07	6.29677e+07	8.22344e+07
High	P10644	cAMP-dependent protein kinase type I-alpha regulatory subunit OS=Homo sapiens OX=9606 GN=PRKAR1A PE=1 SV=1	43	5.35	3.308	UP	0.0430326	122378	232816		1.29071e+06	336995		754003	261384				282373	110963	89660.2			32375.3		39251.1	485530		92272.8							1.40151e+06	239249	1.17225e+06	1.64367e+06				844977
High	Q7L7X3	Serine/threonine-protein kinase TAO1 OS=Homo sapiens OX=9606 GN=TAOK1 PE=1 SV=1	116	7.65	3.138	UP	0.0430799												440574	301845														1.14442e+06	4802491												649258
High	Q12912	Inositol 1,4,5-triphosphate receptor associated 2 OS=Homo sapiens OX=9606 GN=IRAG2 PE=1 SV=3	62.1	5.85	1.627	UP	0.0431251	2.33792e+06	2.07298e+07	5.93879e+06	938066	2.00622e+07	256945	2134831	2.54244e+06	2.42599e+06	8.62424e+06	28922748	5.90081e+06	1.34638e+07	1.28136e+07	1.67158e+07	1.06117e+07	2.95911e+07	3.19742e+07			485570	1.09969e+07	4.56355e+07	1.75781e+07	145847	2.75035e+07	2.69107e+07	1.37067e+07	5.0209e+07	3.60478e+07	8.44897e+06	5.98888e+06	5.25591e+07	4.8394e+06	2.89797e+07	1.25644e+06	1.56948e+06	1.77223e+07	808115	2.11527e+08
High	P40199	Carcinoembryonic antigen-related cell adhesion molecule 6 OS=Homo sapiens OX=9606 GN=CEACAM6 PE=1 SV=4	37.2	5.82	-3.22581	DOWN	0.0435962	2.26963e+06	643126	1213921			1.9091e+07	4.03703e+06	1.51533e+06	694134	1.49877e+06	2.60428e+06	2.46548e+06	1755445	2.80953e+06	130020	2.23697e+06	1.4057e+06	2.02407e+06		579127	378290	391439	1.03941e+06		76221.6	295018		2.19647e+06	428188	355124	526536	618102		1.59993e+06			913898	688472
High	P02747	Complement C1q subcomponent subunit C OS=Homo sapiens OX=9606 GN=C1QC PE=1 SV=3	25.8	8.41	1.594	UP	0.043887	1.93957e+06	9.59621e+06	1.75011e+07	6.57431e+06	8.66886e+06	1.28316e+07	3.16942e+06	2.20038e+07	3.92561e+07	4.78939e+07	2.94684e+07	2.54128e+06	4.4709e+06	4.49902e+06	1.25767e+07	3.30526e+07	6.93426e+06	7.15087e+06	5.86539e+06	11109479	6.68897e+06	2.61026e+07	1.63168e+07	4.5126e+07	172526	6.68761e+07	5.6714e+07	5.62603e+07	1.45213e+07	1.68299e+06	8.38924e+07	4.88345e+07	3.01587e+06	1.69139e+07	2.30842e+07	7.71487e+06	6.14975e+07	5.65728e+06	8.32492e+06	4.03996e+07
High	P06331	Immunoglobulin heavy variable 4-34 OS=Homo sapiens OX=9606 GN=IGHV4-34 PE=1 SV=2	13.8	9.33	-2.41546	DOWN	0.0441553	2.50719e+06	3.2638e+06	421974	4.05232e+07	4247954	594867024	7.84037e+07	601676	117801909	6.12211e+06	1.57533e+08			503032		1.73154e+06	1.36108e+08	177058292	3.95112e+08	597088224	484386	6.91568e+06	2.83217e+06	2.50587e+06		1.17974e+06	2.47853e+06	4.93344e+07	3.45964e+07	1.83193e+07		1.19031e+08	6.52352e+06	4.12992e+06	3.00555e+07	103355368	1.30479e+07	15289939	1.45552e+07	8.65348e+06
High	Q6B0K9	Hemoglobin subunit mu OS=Homo sapiens OX=9606 GN=HBM PE=1 SV=1	15.6	6.62	-3.14465	DOWN	0.0445156	104853			487749	6160947	819379			993162										464883	795083	33369.1					16907.1		46393.1	2.04635e+06
High	Q9NQR4	Omega-amidase NIT2 OS=Homo sapiens OX=9606 GN=NIT2 PE=1 SV=1	30.6	7.21	1.608	UP	0.0450867	1.17709e+07	3.46707e+07	3.57793e+06	1.34054e+07	2.82489e+07	5.35724e+07	1.14852e+07	7.35588e+06	7.66798e+06	2.46059e+07	1.34146e+07	5.02364e+06	4.14283e+06	4.62443e+06	2.34093e+06	6.99373e+06	4.9374e+06	5.54278e+06	1.67766e+07	3.9914e+07	2.29605e+06	4.74654e+06	1.52647e+08	7.85747e+06	189631	2.27127e+07	2.84371e+07	5.97853e+06	1.72995e+08	3.16426e+07	6.37191e+06	7.93489e+06	1.35095e+07	1.53456e+07	1.96945e+07	48321015	5.02479e+07	1.2163e+06	3.20676e+08	2.46944e+07
High	P31639	Sodium/glucose cotransporter 2 OS=Homo sapiens OX=9606 GN=SLC5A2 PE=1 SV=1	72.8	7.47	2.2	UP	0.0451429	623719	460361	467290	1.83216e+06	2.40418e+06	3.06544e+06		347997		5.58656e+06		522560	600819	441869		1.13832e+06		735743	1.59571e+06	3.07698e+06	1.88034e+06	2.9203e+06	3.1405e+06	4.98846e+06	27131.9	3.19932e+06	861008	4.91967e+06	1.19166e+07	126513	2.39792e+07	2.8937e+07	297470	1.43615e+06	2.67025e+06	3.71203e+06	1.37692e+07	1.85956e+06	7595535	2035527
High	O75326	Semaphorin-7A OS=Homo sapiens OX=9606 GN=SEMA7A PE=1 SV=1	74.8	7.64	1.993	UP	0.045431	2.68205e+06	2.31267e+06	1.30575e+06	2.15809e+06	3.65204e+06		1.58111e+06	3094924	1.18448e+06	2.50356e+06	1.4166e+06	355524	4453252	3.38285e+06	284637	195519	3.05364e+06	1.90955e+06		2.51265e+06					29244.2		2.88722e+06					8.16453e+06	3.36484e+06		2.08822e+06	1.03709e+06		2.73955e+06	7.61097e+06	2.88647e+06
High	Q8TEB7	E3 ubiquitin-protein ligase RNF128 OS=Homo sapiens OX=9606 GN=RNF128 PE=1 SV=1	46.5	6.35	-2.98507	DOWN	0.0462976	418842		175521		1537636	1.49839e+06	858713			997652									1.21538e+06							334524
High	Q9NS93	Transmembrane 7 superfamily member 3 OS=Homo sapiens OX=9606 GN=TM7SF3 PE=2 SV=1	64.1	7.01	2.191	UP	0.0468435	1.77069e+06	311463	181581			559122		1.28613e+06	1069418	2.00576e+06		655318	527224	693674			3814825	3.12908e+06	1.92696e+06	4.89455e+06	35555.7		1.78536e+06	2394589	16780.3				3.35325e+06	263429	1.69465e+06	4.17106e+06			3.1291e+06			2.79793e+06	10912002	1.57869e+07
High	P80370	Protein delta homolog 1 OS=Homo sapiens OX=9606 GN=DLK1 PE=1 SV=3	41.3	5.67	-3.16456	DOWN	0.0472759	52902.1		1.11834e+06	530171	2086328	1.00399e+06		327110	892779	1.4731e+06	244099		310317	416113		5.62326e+06	272588	817740	383431	1.14526e+06	58226.6	52153.1	247585	133998	2250.21		876520	40702.2		25868.4	353336				1.29472e+06	1.33915e+06		258711	1.13042e+06	398776
High	P07204	Thrombomodulin OS=Homo sapiens OX=9606 GN=THBD PE=1 SV=2	60.3	4.92	1.535	UP	0.0478642	1.22076e+07	1.77092e+07	9.92876e+06	2.15938e+07	1.08095e+08	2.4792e+07	2.38418e+07	2.88275e+06	6.61871e+06	9.51649e+06	6.72868e+06	3.34662e+06	6.29729e+06	4.05523e+06	1.64734e+07	1.43353e+07	6.5609e+06	6.37248e+06	1.41179e+07	2.11789e+07	3.04881e+06	1.82789e+07	7.70647e+06	2.65752e+07	672384	2.08745e+07	5.73662e+07	1.01715e+07	2.25808e+07	4.94088e+06	3.22979e+07	4.08151e+07	3.50083e+07	9.13458e+06	5.18122e+07	1.91248e+07	1.7526e+07	1.82474e+07	3.48061e+08	9.63296e+07
High	P02679	Fibrinogen gamma chain OS=Homo sapiens OX=9606 GN=FGG PE=1 SV=3	51.5	5.62	1.625	UP	0.0484267	4.98927e+08	1.11975e+09	6.67984e+08	1.39684e+09	1.5312e+09	7.8609e+08	2.17902e+08	4.01142e+09	5.52885e+09	6.88789e+09	1.86538e+09	1.53378e+09	1.59085e+09	1.57157e+09	1.90532e+09	1.7512e+09	3.32215e+09	3.07358e+09	1.18587e+09	1.58443e+09	3.93537e+08	2.23763e+09	2.29896e+09	3.22069e+09	1.62619e+07	6.92698e+09	4.58047e+09	9.70545e+09	3.59817e+09	4.47949e+08	8.04328e+09	6.73882e+09	4.21337e+08	6.08872e+08	1.50359e+10	2.42523e+09	1.69417e+09	4.14239e+09	3.47927e+09	8.74385e+09
High	A0A0B4J1Y9	Immunoglobulin heavy variable 3-72 OS=Homo sapiens OX=9606 GN=IGHV3-72 PE=3 SV=1	13.2	7.85	1.623	UP	0.0488357	8.55013e+06	1.68811e+07	1.48316e+07	8.77067e+07	1.12718e+08	3.14636e+07	6.73044e+06	2.48247e+07	2.92478e+07	3.19907e+07	1.83176e+07	2.17408e+07	1.8836e+07	2.56295e+07	1.20694e+07	4.4269e+07	1.3606e+07	1.28676e+07	1.37728e+07	2.91146e+07	1.97422e+06	6.62258e+07	3.75563e+07	5.01561e+07	229399	3.67641e+07	5.56867e+07	1.05219e+08	2.12151e+07	4.64385e+06	1.12254e+08	6.34885e+07	2.58028e+07	2.36946e+07	8.86129e+07	4.90977e+07	6.5089e+07	2.6e+07	7.71901e+07	1.50646e+08
High	P23297	Protein S100-A1 OS=Homo sapiens OX=9606 GN=S100A1 PE=1 SV=2	10.5	4.5	3.734	UP	0.0489702	141269	55422.2	20709.8	84219.9		335954	961586			136312			483693	191356						65198.7		471700	746394	114118	46436.3	125401	1.75648e+06		1.76858e+06	1.6256e+06	142984	486337		1.03303e+06	6109595		440888			74983.2
High	P07358	Complement component C8 beta chain OS=Homo sapiens OX=9606 GN=C8B PE=1 SV=4	66.9	8.07	1.623	UP	0.0489741	1.223e+07	1.26707e+07	2.03976e+07	2.46129e+07	3.04266e+07	1.38488e+07	7.67753e+06	4.91312e+07	5.93582e+07	1.21458e+08	1.22712e+07	2.09914e+07	1.97022e+07	2.35486e+07	1.52139e+07	6.68754e+07	2.01562e+07	1.66466e+07	9.49936e+06	2.05414e+07	9.28794e+06	4.49545e+07	4.11375e+07	8.04409e+07	906404	4.55791e+07	5.23498e+07	1.16055e+08	1.42843e+07	8.13596e+06	1.43163e+08	4.49023e+07	2.28801e+07	4.44521e+07	7.24721e+07	2.14203e+07	1.27892e+08	1.32435e+07	1.37911e+08	1.06996e+08
High	Q53RD9	Fibulin-7 OS=Homo sapiens OX=9606 GN=FBLN7 PE=2 SV=1	47.3	7.62	-2.40385	DOWN	0.0491047	1.64858e+07	2.93276e+07	8.36428e+07	4.96133e+07	1.75637e+08	4.41008e+07	2.85998e+07	2.55145e+07	3.98037e+07	4.09512e+07	7.89863e+07	1.15238e+07	1.94087e+07	1.70259e+07	3.26445e+06	2.09675e+07	2.7528e+07	3.59823e+07	1.5368e+07	177787331	3.49217e+06	9.08069e+06	9.11257e+06	2.53216e+07	320554	2.70251e+06	1.2917e+07	1.41468e+06	1.77204e+07	6.27733e+06	2.6707e+07	5.84024e+06	3.15247e+07	9.94803e+06	6.88179e+06	2.91237e+07	1.1305e+08	1.31832e+06	4.20513e+07	1.32182e+07
High	P01037	Cystatin-SN OS=Homo sapiens OX=9606 GN=CST1 PE=1 SV=3	16.4	7.21	2.977	UP	0.0497091	73538.8	500748		3.52972e+06	386042		538314		623499		433574	464768	400762	1.05744e+06				703226											763073		788753	2.76105e+06		626461	5.49459e+06	6.40535e+06		385850	3.67359e+07
High	P02763	Alpha-1-acid glycoprotein 1 OS=Homo sapiens OX=9606 GN=ORM1 PE=1 SV=2	23.5	5.11	1.618	UP	0.0499415	5.75349e+08	5.6316e+08	1.65936e+08	2.14497e+09	3.27258e+09	8.3033e+08	7.06315e+08	5.55371e+08	9.22145e+08	3.74749e+08	5.64221e+08	2.70961e+08	3.9053e+08	3.16248e+08	8.1784e+07	2.90238e+08	1.18946e+09	1.05162e+09	2.24017e+09	2.39594e+09	1.2552e+08	1.85815e+08	2.2991e+08	2.20668e+08	4.98667e+07	2.52122e+09	1.42911e+08	5.93427e+08	2.09565e+09	1.60603e+08	3.74667e+08	8.33515e+09	4.20088e+08	3.21011e+09	3.6944e+09	4.34626e+09	1.46981e+10	4.42303e+09	8.14842e+09	7.56525e+08
High	P14866	Heterogeneous nuclear ribonucleoprotein L OS=Homo sapiens OX=9606 GN=HNRNPL PE=1 SV=2	64.1	8.22	-3.0303	DOWN	0.050216					2.65209e+06		278224															723815		99248.1				754917		343301				811155
